# Supplementary material for: SARS-CoV2 infection in whole lung primarily targets macrophages that display subset-specific responses
Source: Cell Mol Life Sci. 2024 Aug 15;81(1):351. doi: 10.1007/s00018-024-05322-z (PMC11335275; doi:10.1007/s00018-024-05322-z)
Supplement: Supplementary file 1 — Supplementary file1 (XLSX 11 KB) [file 18_2024_5322_MOESM1_ESM.xlsx]

## Sheet: Feuil1
Additional file 1. Anamnesis of the ex vivo lung perfusion (EVLP) donors and lobectomy patients. Top panel (EVLP donors), clinical data of donors of lungs declined for transplantation and used for whole lung infection with SARS-CoV-2. Bottom panel (Lobectomy patients), clinical data of patients who underwent partial or total lobectomy from which monocyte/macrophage subsets were isolated and infec…
EVLP donors	Donor 1	Donor 2	Donor 3	Donor 4	Donor 5
Cold ischemia	5h30	3h35	4h45	2h	6h
Warm ischemia	None	None	30min	None	None
Age	52 yr	41 yr	66 yr	56 yr	84 yr
Sex	Male	Female	Female	Male	Female
Tobacco	Yes (25packs/yr)	Yes (25packs/yr)	Yes (40packs/yr)	Yes (low, 15 packs/yr)	No
Disease	Alcoholism	High blood pressure	Alcoholism - Diabete	High blood pressure	High Blood pressure
Cause of death	subdural hematoma	Subarachnoid hemorrhage	Cardiac arrest	Drug induced - hyperkalemia and brain death	Stroke
Intensive care	8 days	2 days	8 days	5 days	1 day
Reason for decline	Tobacco	Tobacco	Tobacco	Blood AB+ (no recipient)	Age
Lobectomy patients	Patient 1	Patient 2	Patient 3	Patient 4	Patient 5	Patient 6	Patient 7
Age	77 yr	66 yr	33 yr	76 yr	82 yr	77 yr	72 yr
Sex	Male	Female	Female	Male	Male	Female	Male
Tobacco	No	No	No	Yes	Yes	Yes	Yes
Pulmonary lobe	Lower right	Upper left	Middle	Upper left	Upper right	Upper right	Upper right
Treatments	Anti-EGFR during 1 yr	none	Chemotherapy & neoadjuvant immunotherapy	None	None	None	None
