# Supplementary material for: SARS-CoV2 infection in whole lung primarily targets macrophages that display subset-specific responses
Source: Cell Mol Life Sci. 2024 Aug 15;81(1):351. doi: 10.1007/s00018-024-05322-z (PMC11335275; doi:10.1007/s00018-024-05322-z)
Supplement: Supplementary file 8 — Supplementary file8 (XLSX 41 KB) [file 18_2024_5322_MOESM8_ESM.xlsx]

## Sheet: proportion identity
Additional file 8. Representation of identities in each donor/time data set. For each donor and at each timing (0 h and 10 H), the proportion of the cell identities in each data set (donor and time) is reported in the table. In most cases, the 28 final identities are populated by cells from all donors at all timings, except in the case of very minor clusters (C19 and C21) and for Club cells in th…
annotation_cluster	D1_T0H	D1_T10H	D2_T0H	D2_T10H	D3_T0H	D3_T10H	D4_T0H	D4_T10H	D5_T0H	D5_T10H		D1_T0H	D1_T10H	D2_T0H	D2_T10H	D3_T0H	D3_T10H	D4_T0H	D4_T10H	D5_T0H	D5_T10H	Mean across donors	SD
AM_C0	0.111354	0.12027	0.21159	0.258606	0.0667333	0.177609	0.205237	0.161729	0.1669	0.136098	AM+MoMacs = macrophages	0.179258	0.267417	0.507063	0.739145	0.145654	0.428473	0.531521	0.565971	0.303121	0.27561	0.394323	0.190808
AM_C2	0.0480349	0.0801802	0.136184	0.249265	0.0447552	0.149965	0.189527	0.10361	0.0841515	0.0957724	Ciliated+Club-AT2+AT1+AT2 = epithelial cells	0.141266	0.109459	0.381679	0.120913	0.549451	0.249136	0.176636	0.332362	0.0667952	0.103252	0.223095	0.154659
AM_C3	0.00305677	0.0205706	0.0191499	0.0221415	0.0023976	0.0295439	0.012286	0.0809454	0.0134993	0.0108943
AM_C6	0.000873362	0.00600601	0.038237	0.0221415	0.0021978	0.00639254	0.0239678	0.180994	0.00298036	0.00162602
AM_C15	0.000436681	0.00135135	0.0037044	0.0062273	0.000599401	0.00310988	0.00140987	0.0113324	0.00122721	0.00260163
AM_C19	0.000655022	0.0012012	0.00087901	0.00190278	0	0.000345543	0.00181269	0.00437105	0.00122721	0.000487805
MoMac_C3	0.00764192	0.0219219	0.0804295	0.143401	0.0277722	0.0525225	0.086002	0.0169985	0.029453	0.0160976
MoMac_C11	0.00720524	0.0159159	0.0168896	0.035461	0.0011988	0.00898411	0.011279	0.00598996	0.00368163	0.0120325
cMo_C7	0.0275109	0.0612613	0.00583914	0.0126276	0.00599401	0.0221147	0.0159114	0.00598996	0.0298036	0.0346341
cMo_C10	0.0796943	0.0513514	0.0261192	0.0287148	0.0333666	0.0374914	0.0519637	0.0123037	0.0738079	0.0715447
ncMo_C7	0.0382096	0.000600601	0.00269982	0.00224875	0.0175824	0.0217692	0.0277946	0.0017808	0.0336606	0.024065
DC2_C11	0.00502183	0.00195195	0.0106109	0.0103788	0.00839161	0.00501037	0.00342397	0.000809454	0.0150771	0.00910569
Mast_C18	0.00960699	0.013964	0.000313932	0.000691922	0.0045954	0.00276434	0.00443102	0.0127894	0.00753857	0.0294309
B_C16	0.00611354	0.00465465	0.00351604	0.00294067	0.00759241	0.0036282	0.0020141	0.000647564	0.0280505	0.0269919
CD4_T_C9	0.122926	0.127628	0.0050857	0.0105518	0.0627373	0.0525225	0.0255791	0.0114943	0.0757363	0.0936585
CD8_T_C4	0.14869	0.165465	0.00822503	0.0169521	0.0321678	0.0411196	0.0181269	0.00728509	0.138149	0.122276
CD8_T_C5	0.039738	0.036036	0.00552521	0.0115897	0.011988	0.00829302	0.00221551	0.00145702	0.0182328	0.0242276
NK_C5	0.124672	0.0963964	0.00521128	0.00847604	0.0507493	0.0582239	0.0866062	0.0310831	0.136396	0.103415
EC_Bl_C8	0.0478166	0.0346847	0.0257424	0.0252551	0.0557443	0.0587422	0.0445116	0.010361	0.0615358	0.0513821
EC_Bl_C15	0.00131004	0.0015015	0.00144409	0.00311365	0.0011988	0.00207326	0.00120846	0.000809454	0.00350631	0.00146341
Stromal_C13	0.0281659	0.0276276	0.0109248	0.00640028	0.0127872	0.00863856	0.00805639	0.00485673	0.00859046	0.0289431
Ciliated_C17	0.00895197	0.0138138	0.00131852	0.00536239	0.00759241	0.00621977	0.0175227	0.0111705	0.00245442	0.0188618
Club_AT2_C14	0.00655022	0.000900901	0.0013813	0.000864902	0.0035964	0.00172771	0.000805639	0.0035616	0.00298036	0.00357724
Club_C14	0.000436681	0.00195195	0.00364161	0.00380557	0.00959041	0.0024188	0.00100705	0.00129513	0	0
AT1_C12	0.0366812	0.0493994	0.00872732	0.0117627	0.0413586	0.0343815	0.0247734	0.00955156	0.0170056	0.0160976
AT2_C1	0.0805677	0.0399399	0.298675	0.0828576	0.458541	0.192467	0.128701	0.151692	0.0397966	0.058374
AT2_C6	0.00633188	0.00255255	0.0647956	0.0162602	0.0215784	0.0108846	0.00362538	0.152663	0.00420757	0.00439024
AT2_C21	0.00174672	0.000900901	0.00313932	0	0.00719281	0.00103663	0.00020141	0.00242836	0.000350631	0.00195122
