# Supplementary material for: SARS-CoV2 infection in whole lung primarily targets macrophages that display subset-specific responses
Source: Cell Mol Life Sci. 2024 Aug 15;81(1):351. doi: 10.1007/s00018-024-05322-z (PMC11335275; doi:10.1007/s00018-024-05322-z)
Supplement: Supplementary file 9 — Supplementary file9 (XLSX 121 KB) [file 18_2024_5322_MOESM9_ESM.xlsx]

## Sheet: Feuil1
Additional file 9. Top markers of cluster-identities. Top markers of the cluster-identities have been extracted for each donor separately, using the FindMarker function in Seurat with the following parameters (test.use = "bimod", only.pos = TRUE, logfc.threshold = 0.25), then focusing on the genes with an adjusted p-values ≤ 0.05. Genes found common across all 5 donors were selected and ranked ac…
overlap_markers_AM_C0	min_log2_FC	overlap_markers_AM_C2	min_log2_FC	overlap_markers_AM_C3	min_log2_FC	overlap_markers_AM_C6	min_log2_FC	overlap_markers_AM_C15	min_log2_FC	overlap_markers_AT1_C12	min_log2_FC	overlap_markers_AT2_C1	min_log2_FC	overlap_markers_AT2_C6	min_log2_FC	overlap_markers_AT2_C21	min_log2_FC	overlap_markers_B_C16	min_log2_FC	overlap_markers_CD4_T_C9	min_log2_FC	overlap_markers_CD8_T_C4	min_log2_FC	overlap_markers_CD8_T_C5	min_log2_FC	overlap_markers_Ciliated_C17	min_log2_FC	overlap_markers_Club_AT2_C14	min_log2_FC	overlap_markers_cMo_C7	min_log2_FC	overlap_markers_cMo_C10	min_log2_FC	overlap_markers_DC2_C11	min_log2_FC	overlap_markers_EC_Bl_C8	min_log2_FC	overlap_markers_EC_Bl_C15	min_log2_FC	overlap_markers_Mast_C18	min_log2_FC	overlap_markers_MoMac_C3	min_log2_FC	overlap_markers_MoMac_C11	min_log2_FC	overlap_markers_ncMo_C7	min_log2_FC	overlap_markers_NK_C5	min_log2_FC
INHBA	0,750181479839728	APOC1	0,626977793488831	CXCL3	0,565968924643843	FABP4	0,481275810179674	MGP	0,684610695642131	AGER	1,96307974367273	NAPSA	1,59086508157309	SFTPA2	0,925222465323591	SFTPA2	1,02586950838955	IGKC	1,78493092067675	IL7R	1,06786671240297	CCL5	1,05125917328561	CCL5	1,11963623595969	CAPS	1,97839324340696	SCGB1A1	1,70882769723919	S100A8	1,3263221728721	S100A8	1,71762764438772	GPR183	1,0352709884135	CLDN5	1,79784280896857	CLDN5	1,40693121064327	TPSAB1	2,18879118078654	OLR1	0,608526234223737	CCL3	0,876048698919444	TIMP1	1,18248795959834	GNLY	1,74354317414655
C1QA	0,67567955770443	C1QB	0,624599161797285	FABP4	0,509385683729118	MSR1	0,473208603194927	CLDN5	0,668540151140125	EMP2	1,65504905100118	SFTPA1	1,56755990637489	SFTPA1	0,915190518224708	SFTPA1	1,02043130837325	JCHAIN	1,09448054713574	LTB	1,01410948625586	CD3D	0,899469895111795	NKG7	1,07338609526355	C9orf24	1,78708118428054	SCGB3A2	1,69574911207721	EREG	1,17115733814506	S100A12	1,61920351137026	NR4A3	0,917363824926572	EPAS1	1,41019433010398	TIMP3	1,17370635111362	CPA3	2,04436799189518	CXCL3	0,581308113850757	EREG	0,80955939220459	LST1	1,10717551415453	GZMB	1,53788490995779
MCEMP1	0,672208075709104	CYP27A1	0,600975596387605	EREG	0,507579400051358	C1QB	0,443416317449808	SPARCL1	0,507536889823608	CAV1	1,640406534984	SFTPA2	1,55652790058446	SFTPB	0,909571462790836	SFTPB	0,94828109037511	IGHA1	1,0919425913765	CD69	0,825276084880155	CXCR4	0,891049868959871	KLRD1	1,03851543892936	C20orf85	1,70533925388106	SCGB3A1	1,41986264767943	S100A12	1,01590236018611	G0S2	1,45240104588733	PKIB	0,854817628133883	SPARCL1	1,38723167267476	EPAS1	1,13957217661628	HPGDS	1,38587180045666	MRC1	0,552819794744754	GPR183	0,744748311081011	LILRA5	1,09693817830299	NKG7	1,35036465039353
MARCO	0,660620296901581	MARCO	0,598294943690575	OLR1	0,5035996977104	C1QA	0,414251973391583	TCF4	0,473025542562447	KRT7	1,52753415844424	SFTPB	1,53149631909925	NAPSA	0,850374569120473	NAPSA	0,944120632703221	MS4A1	1,06701546924929	CD3D	0,82160791105093	NKG7	0,825153436614442	GZMH	1,03610678545196	TSPAN1	1,65563122118243	WFDC2	1,24509285116741	S100A9	0,952358452447807	EREG	1,34357957885146	HLA-DQA1	0,844553805669481	CALCRL	1,3578931397203	CALCRL	1,0875229878549	GATA2	1,34569534397452	CD14	0,54518529217452	CXCL8	0,69606288342734	LILRB2	1,05969934907346	KLRD1	1,31858588832704
AC026369.3	0,65720442802089	APOE	0,589908965447842	C1QA	0,449547725179381	LYZ	0,384105510411514	FABP4	0,452472180278106	CEACAM6	1,42993556083898	SLC34A2	1,50606068314215	SLPI	0,815884607326663	PIGR	0,856707452099774	CD79A	1,01356884188577	CXCR4	0,773060118484006	CCL4	0,807243832925136	GZMB	1,0341942833333	TPPP3	1,60251599860646	GDF15	0,964253061039336	PPIF	0,916667710079015	FCN1	1,30609296037873	CD83	0,826939778327777	TCF4	1,3446342411703	VWF	1,03500366486498	MS4A2	1,25696242295314	VSIG4	0,539986884657335	IL1B	0,629672616683585	FCN1	1,03789950128779	PRF1	1,30748058578297
C1QB	0,655942395909673	C1QA	0,588108934637867	CXCL5	0,446182802298675	APOC1	0,374711372140766	TIMP3	0,423345528057565	LMO7	1,42843416767873	SFTPD	1,48152545181154	SFTPC	0,7555121604069	SLPI	0,844453629217013	IGLC2	0,943201800484638	IL32	0,751685290174644	PIK3R1	0,798918987839868	PRF1	0,906069504217672	FAM183A	1,58050985744511	ELF3	0,955260478800078	CD300E	0,913514050239011	PPIF	1,22336323334119	RGS1	0,806996052589245	TIMP3	1,31019134961207	EMP1	1,02539394366977	RGS2	1,22732877079355	IFI30	0,526022110484542	PMP22	0,614630537474226	FGL2	1,00898193698317	CD247	1,18891191414166
MRC1	0,639166769904254	CAPG	0,580195737195841	MS4A7	0,445431142131597	MARCO	0,369268624222177	IGFBP7	0,400894141527586	ADIRF	1,42549551428244	SLPI	1,4653555129988	SLC34A2	0,71868895457577	SFTPD	0,83548379074594	IGLC3	0,876676669012136	CD2	0,73799626921688	KLRD1	0,793439306221316	GZMA	0,905753405010408	RSPH1	1,57073517310831	GPRC5A	0,945426580388204	TIMP1	0,897822793631888	S100A9	1,220123100334	CLEC10A	0,802464257870127	TM4SF1	1,25773600649638	TCF4	1,01600696957567	KIT	1,21367642441668	PMP22	0,517729215947289	CD14	0,607119391292401	AIF1	0,981531614886146	KLRF1	1,11078690964719
FN1	0,636781066298009	CES1	0,557114734479737	MARCO	0,437890329165387	RND3	0,344292838860196	MSR1	0,387433541997749	CAV2	1,34428896069678	MUC1	1,39356845943262	PIGR	0,670645860194128	SFTPC	0,822166971505801	BANK1	0,867968784156193	BCL11B	0,735242206007585	CD3G	0,765077941794183	CST7	0,897649658797238	PIFO	1,56871542920197	SOX4	0,901702629831146	FCN1	0,890444424477215	VCAN	1,17690385234245	SGK1	0,775666439150734	AQP1	1,21678631154062	PTPRB	1,00424194056416	RGS13	1,21304335791204	LYZ	0,514775116714129	IER3	0,561963378309283	COTL1	0,966314418397515	GZMA	1,08340589653181
C1QC	0,63123189998008	GCHFR	0,55499346462115	LYZ	0,416977428554798	ALOX5AP	0,34055942320328	CALCRL	0,358895421501423	KRT19	1,34170189548438	SFTA2	1,36918079772115	SFTPD	0,619080009091053	CXCL17	0,739919615379372	IGHM	0,835848617064333	TRAC	0,721586454333305	CD69	0,738720677422001	GNLY	0,736388744316447	LRRIQ1	1,53174791569917	SFTPB	0,862560872258141	VCAN	0,853766351835442	NLRP3	1,09125915751546	TAMALIN	0,753930712553871	VWF	1,19514767242024	IFI27	0,973216521453329	IL1RL1	1,15353408012707	PLAUR	0,503998070668939	SAMSN1	0,553906943178964	CD300E	0,904412297532962	FGFBP2	1,08250378807469
VSIG4	0,615251448564536	AC026369.3	0,55116877576275	MRC1	0,412240187169837	FN1	0,336328152500415	C1QB	0,357635724087065	GPRC5A	1,33868530996343	CXCL17	1,25739138135899	SFTA2	0,598773816155301	MUC1	0,715043281206705	MZB1	0,819530145903678	TRBC2	0,679272104328082	CST7	0,731290993378088	FGFBP2	0,688347626380322	C11orf88	1,45991850848538	PIGR	0,83518451938038	NLRP3	0,852343714772899	PLAUR	1,02829242922381	FCGR2B	0,721884637585145	IGFBP7	1,18930199882068	IFITM3	0,915799819719188	HDC	1,03823075346182	MS4A7	0,48697309593963	PLAUR	0,527561415467676	ADGRE2	0,886958993453008	CST7	1,08099330355712
FABP4	0,604407375581393	ALOX5AP	0,549272782200553	CCL20	0,410820347707524	CD52	0,327404734653089	C1QA	0,344048485371415	SCEL	1,31914247828901	PIGR	1,20212207628231	MUC1	0,585590874637685	SFTA2	0,677388910305304	RALGPS2	0,761281353035634	RGS1	0,658310285884879	SYTL3	0,717961660057398	SYTL3	0,682411375269682	MORN2	1,43058330306482	CP	0,820558472628056	G0S2	0,838234289641896	TIMP1	1,01707602989936	HLA-DPB1	0,712874459119325	PCAT19	1,18061450658303	PCAT19	0,88928833679365	CD69	1,03528524823319	ACP5	0,483111099605321	TNFAIP3	0,526304655305838	NAMPT	0,853352767953962	CCL4	1,06404501605971
ALOX5AP	0,597128522036218	CD52	0,544564541737768	ANPEP	0,398263596364603	APOE	0,315765316163751	MARCO	0,302147872323445	ANXA3	1,3170095437572	SFTPC	1,16199597934504	CXCL17	0,553601282464881	SLC34A2	0,668744454715384	MEF2C	0,74550830029219	CD3E	0,60535222508882	RUNX3	0,693754597069259	PIK3R1	0,664563020923434	SNTN	1,41473495637444	TACSTD2	0,802302653069912	THBS1	0,816183143530514	NAMPT	0,960176316691648	HLA-DQB1	0,707213902466151	GNG11	1,1797196855306	HYAL2	0,882425267174721	RGS1	0,97265608574304	EREG	0,48278455491865	CCL20	0,520880929361243	TNFRSF1B	0,84071744784602	CCL5	1,05846013841334
MS4A7	0,594689638069929	MCEMP1	0,544280536861835	PDK4	0,397583218151823	MS4A7	0,299177925038114	APOC1	0,294067745149192	TSPAN13	1,30985053761853	S100A14	1,15605774869694	HOPX	0,507432779153722	S100A14	0,643988595116537	TNFRSF13C	0,725232548857095	SPOCK2	0,601373545917902	FYN	0,693626528302179	CCL4	0,655198427759706	C5orf49	1,39617339025568	TCIM	0,759454306841394	NAMPT	0,802837673188083	CXCL8	0,95892424814033	REL	0,702168032841777	HYAL2	1,15564717667797	CDH5	0,862633155679938	LTC4S	0,899232493575774	CTSB	0,480291603073948	CXCL3	0,511878786104765	CFP	0,828934360035789	CD7	1,00596203474352
SNX10	0,591466137524193	GPNMB	0,528907705436716	C1QC	0,39563475996561	HLA-DQA1	0,292254723810224	LYZ	0,261983726240472	AQP4	1,26223547277718	LAMP3	1,14376242880069	WFDC2	0,432310327222606	ELF3	0,563921431773918	CD79B	0,679320825932015	PRKCQ-AS1	0,585008565195092	IL32	0,682801378788962	CD247	0,612937922545756	C9orf116	1,38827105621435	AGR3	0,754267500594816	CD14	0,777446653964851	MXD1	0,951282190694989	SERPINB9	0,699879760617734	EGFL7	1,14090330906851	PECAM1	0,82450271282997	BMP2K	0,881364371692036	GPNMB	0,475390399099009	MARCKS	0,509083090738308	RGS2	0,819327803632067	CTSW	0,989769015937477
FBP1	0,590044532477804	FBP1	0,528453492974153	ALOX5AP	0,387231462700645	OLR1	0,279468532942615			TACSTD2	1,15096345890255	HOPX	1,13691724412913	C11orf96	0,430438058401128	RNASE1	0,537888839701165	LY9	0,658417545461033	CD3G	0,573413917068289	DUSP2	0,682380384323654	GZMM	0,601364209088199	CETN2	1,34042208091566	SLPI	0,741608630389525	MXD1	0,773780889249935	SERPINB2	0,924575465401602	RGS2	0,691566645417256	IFI27	1,12961217256999	SPARCL1	0,821512734032736	CLU	0,868225888418761	FCGR2A	0,459672915009424	NLRP3	0,481739154444942	C5AR1	0,799435906546137	CCL3	0,962623327314832
APOC1	0,589527233424198	VSIG4	0,528176829051065	C1QB	0,38475572163901	IFI30	0,277902366585626			CLDN18	1,12598363378098	PEBP4	1,07432566618975	TCIM	0,41470793045542	MALL	0,500862556037738	HERPUD1	0,60645361859389	RORA	0,55617554975746	CD2	0,682356320140372	CXCR4	0,599261891514789	DNAAF1	1,33828374419836	STEAP4	0,726001774725169	PLAUR	0,74356041547686	CD300E	0,909201549102383	IL1R2	0,670159228493004	CLEC14A	1,10869453480612	FCN3	0,814298159999906	TPSB2	0,860071102575471	APOE	0,45843056482391	MRC1	0,479185985324085	G0S2	0,769475858923737	SPON2	0,907471760453637
RGCC	0,575736006409055	INHBA	0,525529859005561	LAPTM5	0,380582668248673	CXCL3	0,276974524956831			CLIC5	1,12460193452382	TCIM	1,07206541428442	RNASE1	0,410267154429664	GPRC5A	0,333559423514676	LINC00926	0,603556092661997	ZFP36L2	0,552031740265801	PRF1	0,662820163629566	TRBC1	0,594060750905465	AGR3	1,31652565392202	NCOA7	0,701744203254	MPEG1	0,737042584759057	BASP1	0,908769787662748	PLEK	0,666740764206965	PECAM1	1,0893314448216	EGFL7	0,803802886266641	RHEX	0,831220914113632	BASP1	0,451887952070491	BASP1	0,456638550745055	VSIR	0,764623188482191	ARL4C	0,86647381541267
TREM1	0,570348241043748	C1QC	0,523096218852322	APOC1	0,362871322650241	C1QC	0,271067991434392			KRT18	1,01287410024211	C11orf96	1,0448649466785	PEBP4	0,408191649142164			BCL11A	0,582547334317183	LINC-PINT	0,550153782402633	CD3E	0,655035520294633	ARL4C	0,592291620681967	ODF3B	1,31114216075886	KRT18	0,700833977066128	GPR183	0,728805423014554	CD14	0,865562043833334	HLA-DMB	0,664850148459269	IFITM3	1,08480255891488	CAVIN2	0,79702336705239	BATF	0,80378711582385	C5AR1	0,44980382207613	RAB31	0,45472400808559	LILRB1	0,763685688760188	SYTL3	0,85351885167793
FAM89A	0,569165784977819	MS4A7	0,522270428204917	SLC11A1	0,34496917555535	GRN	0,264980393393712			CLIC3	1,01028613729033	WFDC2	1,04131572592088	S100A14	0,404723361741194			LTB	0,570910521551409	STK4	0,542377160326173	GZMA	0,651195596034125	CTSW	0,58781539602717	ROPN1L	1,27518269540023	TM4SF1	0,691405887051802	IL1B	0,722505829282075	PTGS2	0,86405339529113	CCL17	0,662530150545993	RAMP2	1,07760961366159	CD93	0,783905302590659	VWA5A	0,779173967399773	MARCO	0,442893951955867	C5AR1	0,454309651490836	IFITM3	0,753736281548903	PYHIN1	0,805570223074411
ALOX5	0,567435548499298	ACP5	0,520969228204237	FCER1G	0,341919126117029	CTSD	0,254574720394203			HOPX	1,00481478584816	RNASE1	1,02586424770021	MGST1	0,390029800644715			POU2F2	0,553236596015594	ITK	0,540682567830441	GZMK	0,625761226298876	RUNX3	0,582917954004446	ZMYND10	1,2565271793559	CLDN4	0,681537327821376	C5AR1	0,712235263922054	THBS1	0,834513533327078	CD1C	0,655006779619056	TFPI	1,07611005839281	SLCO2A1	0,732455071047393	PTGS1	0,763065076199815	LAPTM5	0,43520703981842	DUSP2	0,448964226260667	CLEC7A	0,73992213056864	RUNX3	0,764936398769989
ACP5	0,564752132989041	SNX10	0,514173207090102	RETN	0,341386101441427					FOLR1	1,00272863723407	LRRK2	1,02137009015249	KRT18	0,383801319205131			GNG7	0,535942405943159	IKZF1	0,531335374941096	KLRK1	0,624948553095879	PYHIN1	0,574732509602358	SMIM22	1,22955647271585	KRT7	0,670107991853129	COTL1	0,710348366447987	SAMSN1	0,822720258430565	FGL2	0,636602416501908	CAV1	1,07052910690203	ARHGAP29	0,710557011975908	GPR65	0,736523875076462	FPR3	0,430177316516592	FCGR2A	0,446912862585982	WARS1	0,739100591013099	TXK	0,757066096300378
HLA-DQA1	0,55989004840588	SPI1	0,512102007183203	KLF4	0,340097064855537					GJA1	0,997902682260752	KRT18	1,01874100427266	CTSH	0,36142458643165			BIRC3	0,497346325579403	RCAN3	0,530818988249135	CNOT6L	0,624709548040638	CD7	0,556733666117286	C1orf194	1,21657476727653	BPIFB1	0,655841513730761	PTGS2	0,709101701315847	BCL2A1	0,815892873746564	CSF2RA	0,635219864498354	RAMP3	1,05409000225491	CLEC14A	0,663555413885037	GCSAML	0,734834698100132	RETN	0,424768462526716	LYZ	0,441877405283279	APOBEC3A	0,735504752033473	CEP78	0,740283733145616
GRN	0,554796781302601	HLA-DQA1	0,491766634079602	C5AR1	0,337117276030932					SLC39A8	0,983544218845831	DHCR24	1,00995584017554	ELF3	0,351880432542841			CCR7	0,486244663503929	PRDM1	0,521800390530158	GZMB	0,600085616876854	FYN	0,543120834329347	CCDC170	1,21316637829586	CXCL17	0,638103313082305	AIF1	0,693673457592142	PTPRE	0,809617564464505	FCER1A	0,63222742823539	ARHGAP29	1,04258253741426	PODXL	0,662019245490328	SLC18A2	0,712556089023712	FCGRT	0,424217049265001	THBS1	0,43660871816029	CSF1R	0,728544140388671	GZMM	0,739535950804821
APOE	0,554700527977576	GPD1	0,49154511483658	MS4A4A	0,336950896165864					RTKN2	0,969863459755123	SELENOP	0,986524876030661	CLDN4	0,33817867047097			FCMR	0,445393457900622	CRYBG1	0,516663325116911	PPP2R5C	0,577146360445935	ISG20	0,524482778114897	CAPSL	1,20987766797246	AGR2	0,594078631976259	MARCKS	0,6487711967204	LUCAT1	0,79276162795581	RGS10	0,627829357666783	CDH5	1,0353808141797	FLT1	0,629817407588874	ACSL4	0,688998089779392	SLC7A7	0,421407511884291	CTSB	0,435753914195753	TYMP	0,7022929947379	IL2RB	0,731669799975291
CD52	0,553913754713903	FAM89A	0,486419734969118	GRN	0,331006205396167					MSLN	0,969682118433911	SLC39A8	0,974862799255458	SLC39A8	0,315816417857327			TXNDC5	0,418705832657315	RHOH	0,513336866518161	ETS1	0,573605542864044	ITGA4	0,522624253857288	CIBAR2	1,20278313874768	KLK11	0,575422852269054	PDE4B	0,646270013698492	FPR1	0,782662174896569	JAML	0,624889031176637	TNFSF10	1,01744972385153	CALD1	0,622956745001322	FOSB	0,626333292566825	GRN	0,419498063252999	AREG	0,435536846169041	LYN	0,683796760743324	PLAC8	0,701141228330207
TFRC	0,549433121886971	LIPA	0,474370880517402	MIR3945HG	0,324676516799844					LIMCH1	0,96479145113316	LPCAT1	0,963242551247095	RRAD	0,312511966527845			RHOH	0,413333476231694	GPR171	0,499049817977227	CLEC2D	0,567787103355082	KLRF1	0,521859327182397	EFHC1	1,18003718227828	KRT19	0,571188417691495	PTPRE	0,645607112848243	LILRA5	0,776701021299027	HLA-DPA1	0,59557790468054	BMPR2	0,989381065017489	GPX3	0,593768203995737	SIGLEC6	0,60246831832261	LRP1	0,416676789148153	MAFB	0,433146759630929	SAMSN1	0,664856888179907	S1PR5	0,699129745488343
GPNMB	0,547114144316337	CCL18	0,474114675565111	RASGEF1B	0,320161610561654					PLS3	0,960249839191718	CTSH	0,938423668113459	KRT19	0,31006695638714			TP53INP1	0,411973449009561	AC058791.1	0,497588084151585	CD8A	0,566185228762151	ETS1	0,501715922906878	IGFBP7	1,17602607572859	KRT8	0,556534607485357	CXCL8	0,64489513929232	COTL1	0,773490950622063	NFKB1	0,590856792945405	CAVIN2	0,966894965339267	YBX3	0,485821092827311	TMEM233	0,591979128446384	MAFB	0,415866868416925	LUCAT1	0,430298900914002	MXD1	0,658965369213584	KLRK1	0,695365898230304
CYP27A1	0,544852120318685	TREM1	0,471259749926425	SNX10	0,319611532623464					ANKRD29	0,959976584499907	MALL	0,92446089760539	LAMP3	0,306972939002563			ADAM28	0,407765096901202	CNOT6L	0,495088612212991	TRBC2	0,563809893017939	PPP2R5C	0,498418691599494	CEP126	1,17219454520895	TSC22D1	0,554688687155957	SOD2	0,642436040889043	PDE4B	0,75965845982909	CD86	0,587323608431954	PALM2AKAP2	0,960245594188854	ADGRL4	0,478637827816124	RAC2	0,588697163099153	CTSD	0,402962608698687	NR4A2	0,429987097388263	POU2F2	0,654984448165276	MYBL1	0,672890748014812
PPARG	0,544046811400782	TFRC	0,468904292038609	IFI30	0,316553953712311					RAB11FIP1	0,933138291289946	EPCAM	0,908162672820414	SDC4	0,303329141879571			EZR	0,37968879250904	BIRC3	0,490616469660194	GNLY	0,560761398097187	AKNA	0,493277650852703	TMEM190	1,16887554169575	EHF	0,515698253659476	BASP1	0,63833238431159	SOD2	0,758933263284563	MS4A6A	0,586712469451068	EMP1	0,940149861968671	FAM107A	0,421192699784684	LAT	0,585923463177102	PHLDA1	0,400623788178474	ABCA1	0,428246897605286	CYRIA	0,644181092906183	TRDC	0,672419464107475
CAPG	0,5347795230873	NCF2	0,466202868703377	CCDC88A	0,315038800381712					PALM2AKAP2	0,931559451112823	GPRC5A	0,907850662163706	CXCL2	0,301213038064636			CXCR5	0,379135801484341	DDIT4	0,488345315301375	CD7	0,556704824340812	GIMAP7	0,483354638576583	FAM229B	1,16553803750174	LCN2	0,492373146122937	SAMSN1	0,627495529938981	SLC2A3	0,754836594270886	PMAIP1	0,584035466853333	SPTBN1	0,938614012144677	RAPGEF5	0,414831909566773	AC020916.1	0,568317441895938	CLEC7A	0,392612536995987	SOD2	0,417660260007759	MAFB	0,64221193328631	KLRB1	0,670046038474659
CTSC	0,530139040871905	PPARG	0,465263216215165	VSIG4	0,313994402252123					EPCAM	0,915906307262218	ELF3	0,89708924553016	ADGRF5	0,288475168881345			DAPP1	0,374442588991939	CLEC2D	0,487251270863426	TRAC	0,556116857017812	MYBL1	0,468073427235959	RP1	1,16315451969544	DSP	0,458210849638391	SERPINB9	0,624271096569672	C5AR1	0,754031754586272	OGFRL1	0,579661050235921	CALD1	0,900481943834099	ADGRL2	0,321779679462333	LMNA	0,567370661554579	C1QC	0,391884956029068	TGFBI	0,416079902102762	IFITM2	0,639361265465479	ABHD17A	0,664976430702391
BHLHE41	0,528046450645852	TYROBP	0,4648350555987	LPL	0,309815656381465					GAS6	0,912833507174454	NEDD4L	0,896702271885452	EGR1	0,28515072398398			NCOA3	0,368634820494012	BATF	0,485161542305889	BCL11B	0,554116002519006	CNOT6L	0,431732472142277	PLPP2	1,1576858232395	HMGB3	0,456211444434023	CFP	0,604719224577772	IL1B	0,753151813287081	HLA-DMA	0,579199034110907	NPDC1	0,899609465468189			TDRD3	0,556263728826173	CYBB	0,386664035306525	PLA2G7	0,415942285455254	TNFSF13B	0,637396231127385	GNG2	0,659461122589073
SPI1	0,526815887200833	CXCL16	0,460198029341714	CD86	0,306558388774424					MYL9	0,890915860197153	KRT19	0,888653463130595	EPCAM	0,283529006007197			FAM30A	0,352060813420655	ETS1	0,484721913254787	SLC38A1	0,551601588568222	SH2D2A	0,419187792719206	EFCAB1	1,15082009610482	PLPP2	0,4363129100043	ADGRE2	0,590798881626643	SERPINB9	0,741933742831718	PLEKHO1	0,569296445369792	PCDH17	0,897636431853815			HPGD	0,54734792402754	CTSS	0,38244690620347	CLEC7A	0,412427457395563	FCGR3A	0,633229439205294	PIK3R1	0,658108020495711
SERPING1	0,523314247722775	CTSC	0,453192782467857	GSTO1	0,305323565559618					CADM1	0,880140786411866	ABCA3	0,887841481763851	NEDD4L	0,278038609719834			AFF3	0,351640103820936	SMCHD1	0,474371871682456	ITGA4	0,546542001569218	KLF2	0,41854827907387	DYNLRB2	1,14481973458677	LMO7	0,427316565931812	IL1R2	0,580815701013038	TNFAIP6	0,73195350635615	CMTM6	0,54295852064957	FLT1	0,883096972841711			RAB27B	0,54428455602769	VIM	0,382372123192192	SDC2	0,401493128719777	HES4	0,625980709506578	CLIC3	0,643674682485863
OLR1	0,520647939162478	PHLDA3	0,451857169063228	ANXA1	0,303521696229598					MYO1B	0,870395316715257	CLDN4	0,876906367133554	TACSTD2	0,276008997879472			CD22	0,351409314165834	AL499604.1	0,470269304629223	LCK	0,538872892616514	TRBC2	0,415971486403417	SPA17	1,14412418661285	CEACAM6	0,423831096887361	TNFRSF1B	0,572924006710697	MPEG1	0,72850359448061	CIITA	0,542753844870935	APP	0,879905383161786			DUSP6	0,538000058627918	ANPEP	0,38107217989553	FGL2	0,39999033617483	PLAUR	0,620350751967821	CEMIP2	0,636726380515283
HLA-DQB1	0,519549968848948	HLA-DQB1	0,450237563527485	ABL2	0,30327679548604					KRT8	0,857468464413456	KRT8	0,873880258434125	AGR3	0,271923534986036			BLK	0,351268458894461	PIK3IP1	0,466175060427347	GZMM	0,528325538468466	CD69	0,415035901879199	CLDN3	1,13682773204533	CLIC6	0,409553805836427	NINJ1	0,566918383108835	AQP9	0,707408191310732	LDLRAD4	0,52505676709032	CAVIN1	0,87792285780529			CTTNBP2	0,530859658959465	CAPG	0,377084416255374	FPR3	0,391395471848904	AP1S2	0,619576053331302	FCGR3A	0,634563583936923
CXCL16	0,515878617382373	BHLHE41	0,448523915986993	PHLDA1	0,302227831609669					GALNT5	0,855919405735483	C3	0,860233017096497	PLA2G1B	0,265944705557543			CD37	0,350916094010356	ACAP1	0,46437867111524	GZMH	0,522594739541013	PTPRC	0,413165066413451	WFDC2	1,12709112348063	MUC4	0,404397526734871	HIF1A	0,565163428411861	NR4A3	0,705553003377646	MEF2C	0,52331900800573	S1PR1	0,871557290570058			TNIK	0,527869456095276	NCF2	0,369308385490962	CXCL2	0,387415741556328	MTSS1	0,613783768227211	FYN	0,632857356579175
GCHFR	0,514736310081785	HEXB	0,440009968449263	THBS1	0,295019996244363					DSTN	0,851316966600885	C16orf89	0,851959602957869	LDLR	0,260927230231656			RCSD1	0,345488099771872	FYB1	0,455530231532131	SH2D1A	0,519044606333153	PLAAT4	0,409723292109705	SLC44A4	1,12541851548106	AKR1C1	0,401605902368339	LST1	0,562361898590871	CFP	0,699841439937692	IGFLR1	0,52202609790303	IGFBP4	0,836494634378752			RGS10	0,523284486235119	PLA2G7	0,365097961879596	NINJ1	0,38639011102316	PTPRE	0,608335211856019	PTPN4	0,627704305393038
GLDN	0,510813746475901	GLIPR2	0,439073411387111	VIM	0,292985762254464					SPTBN1	0,839565207533709	CYB5A	0,851539509034931	SPTSSA	0,260751308283426			CD27	0,342665608419682	SOCS1	0,452643896374608	ZFP36L2	0,516979774159145	ABHD17A	0,404157554772916	STK33	1,1251555038048	MUC1	0,396362813076859	AREG	0,55565628786113	MNDA	0,685093904620157	HLA-DRB1	0,516563108680107	TAMALIN	0,829322590326878			SLC26A2	0,52187307970682	CTSA	0,361693140933069	EPB41L3	0,383702815111651	SERPINB9	0,59533170940626	TRBC1	0,62228586463564
RETN	0,507437522244895	SERPING1	0,43483931556379	ACP5	0,292890077717816					ARHGEF26	0,837037889962551	SFTA1P	0,832576250517692	KRT8	0,258910859451041			RUBCNL	0,340147574934453	TRAT1	0,449732907943622	RGS1	0,503845378199554	TRG-AS1	0,377014975395374	TCTEX1D2	1,12367873744557	AQP5	0,362964986911252	LUCAT1	0,553974400776319	AIF1	0,67206196693847	SLC8A1	0,513421980068482	ECSCR	0,82914865864759			DDIT4	0,52165547622406	PLXDC2	0,361184197294803	CD163	0,375125206215821	EREG	0,592018561892116	GZMH	0,620880940554436
CCDC88A	0,49642393867198	GSTO1	0,434579530447153	HLA-DPB1	0,291280016001803					SFTA2	0,828151778670753	FASN	0,829607928659025	GPRC5A	0,257348385128159			LINC02397	0,338085469655679	GPR183	0,447182409297401	ISG20	0,498846887174028	PCED1B-AS1	0,375907294731151	IGFBP2	1,11605296043266	ST6GALNAC1	0,339331720591028	RILPL2	0,548823893167258	CD93	0,66312147699407	IL13RA1	0,479848298686373	SOX18	0,827107683467389			BIRC3	0,512102827592831	SLC11A1	0,360273824802344	C15orf48	0,374493612803397	ZNF703	0,59184123396614	DUSP2	0,619896433482921
FHL1	0,493852604220901	LGALS3	0,428935223573019	PLAUR	0,290035113562115					MGLL	0,823134945071869	STEAP4	0,829562503369276	PEG10	0,257023830767354			POU2AF1	0,329146037449144	SARAF	0,446474883017311	CDC42SE2	0,496436401529834	LBH	0,374921470672693	DTHD1	1,11598190512367	KLK10	0,339055622138536	TYMP	0,545167004176538	RILPL2	0,656767475078832	DUSP4	0,476875528041666	NFIB	0,816948850454621			MAOB	0,511219146212503	MS4A4A	0,359308181867936	HLA-DQA1	0,366692877771909	RASSF5	0,59093890461304	GNPTAB	0,599621122110212
CES1	0,489488090337869	TIMP2	0,42872820291406	CRIP1	0,286816094183622					CKB	0,812694700642925	LMO3	0,823526829626209	LRRK2	0,254055611814532			TNFRSF13B	0,32871908628313	SMAP2	0,441233510734143	PTPRC	0,495353162852008	PLAC8	0,367195535819059	PPIL6	1,11551842538393	TSPAN8	0,291498090363617	PFKFB3	0,531107167115505	TNFRSF1B	0,656390705593386	HLA-DRA	0,47550912563042	PTPRB	0,807310344415254			GALC	0,505906858684254	TYROBP	0,35795790390197	VCAN	0,366238791526309	MARCKS	0,584500934729097	CNOT6L	0,588810563623691
IFI30	0,487731374621288	RBP4	0,425481370887658	LGALS1	0,286016864097093					TIMP3	0,812665573643993	MAL2	0,819910583665509	CYB5A	0,253211320631065			PAX5	0,319337190963424	CYTIP	0,434103234728175	IFNG	0,49041056272945	CD48	0,366329195723688	CCDC78	1,11243204051281	MMP7	0,29080318667224	CD93	0,518377698475774	HIF1A	0,652579002541861	ENTPD1	0,474280799311239	ACKR1	0,803824214805148			AL157895.1	0,490913530625888	HEXB	0,355128811882054	C3AR1	0,363889074174911	SIGLEC10	0,550465260407305	SYNE2	0,588637143977867
MS4A4A	0,480705990105492	FCER1G	0,423545653260568	TYROBP	0,283643004597811					TNFRSF12A	0,811138838049947	TACSTD2	0,803444439236925					REL	0,309867377856479	LEPROTL1	0,430887256509448	ARL4C	0,485084315049518	GNG2	0,364326777837656	DNALI1	1,10540282992864	TMEM45A	0,285744139194869	IRAK3	0,510935531182311	MS4A6A	0,649176350120118	PLSCR1	0,464941157763776	CD93	0,796475369423905			CALB2	0,461656997445038	CTSZ	0,352853921996896	PDE4B	0,363791154365636	DMXL2	0,543813871294498	SH2D2A	0,587346236899731
NCEH1	0,480023111505721	PELATON	0,417670898475044	TREM1	0,27836063510792					WWC2	0,809558465057503	ADGRF5	0,802196897877944					IGHD	0,301347410171728	TCF7	0,427465281832971	CTSW	0,482974523314536	HCST	0,359564250883653	ERICH3	1,10183334254151			LYZ	0,501511035477119	IL1R2	0,645578080759123	CPVL	0,461289986885976	ADGRL4	0,793419537303918			GNPTAB	0,448911028027396	GRINA	0,352720437501422	DSE	0,363669503344015	CMTM6	0,540500602973847	LIMD2	0,584074973079887
MSR1	0,476568071672882	GLRX	0,417187224971695	YWHAH	0,276593649884564					LAMB3	0,805333198641275	MTUS1	0,793629435681069					FCRL5	0,292773266388692	CD28	0,427399312418866	TRGC2	0,480824146558291	CLEC2D	0,358093783917156	DNAH5	1,10018363720551			CLEC7A	0,50001496617873	LYZ	0,631906853288112	DAPP1	0,452731660386219	SLCO2A1	0,788029114999105			LMO4	0,441574420540828	AIF1	0,350053699380363	LAPTM5	0,360770282537269	MPEG1	0,537175072362506	METRNL	0,568610832348415
IGSF6	0,475868347704916	PYCARD	0,416947152601138	ARL4A	0,276544725167034					NEDD9	0,801558917788527	SDR16C5	0,781499055545086					P2RX5	0,271024290863792	SYNE2	0,424970179263618	PTPN22	0,477734180568018	SKAP1	0,356941029280844	C9orf135	1,09771754146128			JARID2	0,497824311802339	PLEK	0,631325043812232	CD74	0,443921604860833	CRIP2	0,787927145446869			CTNNBL1	0,438733965401493	RNF130	0,349562158383733	ELL2	0,357395904505174	PLEK	0,532550229341696	ETS1	0,56824415696516
PYCARD	0,474021247691538	ATP6V1F	0,416433609819203	IL1B	0,274138747767075					CD151	0,80137741729152	C4BPA	0,773064252681509					BLNK	0,261064483345905	TSPYL2	0,423590482145949	PARP8	0,471156326820363	TRGC2	0,354733334768177	SPAG17	1,09596856911929			BCL2A1	0,493112335194473	GPR183	0,628406531304182	ETV3	0,422203236628637	MGP	0,782914711067671			AREG	0,43564053170306	KLF4	0,348125410652844	CLEC5A	0,356644602206734	C19orf38	0,531545370804598	SAMD3	0,558525074799598
NCF2	0,473570406530206	FABP4	0,414823702960645	CXCL16	0,273747875072728					COL8A1	0,800056281964939	TMC5	0,769801996204175					LINC01781	0,250420050350669	ZC3HAV1	0,414278333292067	TRBC1	0,469746613017186	RNF166	0,347994282504944	CDHR3	1,0891342926396			ELL2	0,492084531984752	PFKFB3	0,627927856831605	PPP1R14A	0,415501655941523	ESAM	0,781467922429938			ADAM12	0,421054066421047	HLA-DPB1	0,347349388373696	CPVL	0,352704469934451	VAMP5	0,530546326902344	CCL4L2	0,544419587101191
TYROBP	0,470320677326477	C1orf162	0,414435469694517	PLIN2	0,272453205229322					EFNA1	0,799130847558322	LDLR	0,76677302421074							ICOS	0,40782186456959	IKZF3	0,468332184557768	CDC42SE2	0,32994960512497	RSPH9	1,08570529650245			LCP1	0,485160161148124	TYMP	0,622109191595233	KDM6B	0,415386050561779	A2M	0,778478070383973			NSMCE1	0,417517836523637	LMNA	0,342129701019593	TIMP1	0,350518324990757	PIK3AP1	0,529141832133133	HSH2D	0,542941872646054
GLIPR2	0,468623910315634	CHCHD10	0,414216376502827	HLA-DRB1	0,268005158999295					SEMA3B	0,791130428526436	LMO7	0,765092699730292							SRSF7	0,399291210907507	TSPYL2	0,465871924088159	ADGRG1	0,328961707374255	CFAP126	1,08164201930204			RASSF2	0,48239347154367	NINJ1	0,611903398376743	MALT1	0,410196055564618	SLC9A3R2	0,777546928129783			ITM2C	0,416219291284559	AQP9	0,33848210535846	CSF1R	0,349883310310205	NINJ1	0,526336386534637	ADGRG1	0,535736919017591
GPD1	0,468084392889676	MRC1	0,411924462404555	MACROH2A1	0,267402226807775					VEGFA	0,790837120941135	MBIP	0,755242385123587							TSC22D3	0,396836028596125	MYBL1	0,460320334315464	IL2RG	0,32804062349461	ANKRD44-AS1	1,0802380463636			CLEC4E	0,475810492156287	TNFSF13B	0,606904491212449	NR4A1	0,399764439142592	ACVRL1	0,764606541230655			SOCS1	0,410314004663821	PSAP	0,337867474172983	RNF130	0,349241115845747	SEC14L1	0,525909004824661	SLC38A1	0,526125660317124
CTSZ	0,467854962333158	LY96	0,406750477096655	RGCC	0,266374729197265					TNNC1	0,789773950287561	SELENBP1	0,75167694760721							RNF125	0,394958111619329	LINC01871	0,448277174161752	MBP	0,327681197532783	CCDC146	1,07661678203413			RGS2	0,471186905767897	ATP2B1	0,60631949489989	TSPAN33	0,382093875494031	LDB2	0,761618591893019			SMYD3	0,407473509720722	SLCO2B1	0,337080458612444	ALCAM	0,346176861281619	BID	0,525377507333877	GPR65	0,517275053058935
C1orf162	0,465619552722388	MSR1	0,405160985285212	HLA-DQA1	0,26546778317007					RNASE1	0,778330732505821	MGST1	0,747950918446919							BTG1	0,392372949103486	PRDM1	0,445875181556825	STK4	0,326820219202125	FAM81B	1,07315467392525			AQP9	0,462571288175674	VSIR	0,605950082187856	HLA-DOA	0,374661140546603	SOCS3	0,759118174363064			CD44	0,392099347345893	TYMP	0,337075257420203	CCL3L3	0,346017691531499	CD48	0,515869017820172	ID2	0,513812831964169
GLRX	0,463349178172912	LY6E	0,402755110897106	APOE	0,26528130687687					PERP	0,773090466650002	AK1	0,746438382760213							ARID5B	0,390404704381724	EMB	0,445580303159607	CMC1	0,322061976067504	HYDIN	1,07291467944638			RNF144B	0,462438226884829	CD55	0,599185566624327	TET2	0,369487442673556	ID1	0,750256189778096			RPS6KA5	0,371018028820396	C1orf162	0,336653649473857	MCL1	0,343656309316742	IL1B	0,513238854650217	CXCR4	0,508747150160128
SLC11A1	0,460932944640237	ATP6AP1	0,400921157915011	ADAM17	0,264962589266137					DST	0,763137602059563	SLC22A31	0,742693720359151							IKZF3	0,389471308705045	SRSF7	0,445486673258257	TNFRSF1B	0,320012926559397	WDR54	1,07239048388928			CD48	0,452359904572781	LST1	0,591476999517788	RNASE6	0,367927364536894	PODXL	0,745581786651902			ANKRD28	0,366552332974416	SLC31A2	0,334873208089693	SRGN	0,34128018284544	AC090559.1	0,510815981911342	PLAAT4	0,50827745703306
PHLDA3	0,455707878559483	CSTA	0,400475036254474	CTSB	0,264826228810032					ID1	0,762723288685506	NKX2-1	0,741699187902646							EMB	0,386732867054473	KLRG1	0,444536675945061	DDIT4	0,318922586598241	DRC3	1,07077857140371			TET2	0,442660957977776	MCL1	0,588297486952663	IL18	0,367863059314543	CAV2	0,736406942969431			RHOBTB3	0,347141728781577	ARHGAP18	0,333671957842056	CD83	0,340891739739629	CTSS	0,504338616705642	IL2RG	0,507513685410377
SLCO2B1	0,450897463693194	CTSD	0,398044441446578	CTSD	0,263933582813139					EFEMP1	0,756833525126483	MSMO1	0,739256454133002							LCK	0,386178431116628	SOCS1	0,440683532189558	BIN2	0,313437422490067	ECRG4	1,04899296953129			SLC2A3	0,440671425768531	LCP2	0,583309107648931	NFKBID	0,365777311398052	MT1M	0,732381772719947			ELF1	0,338893694318754	ALOX5AP	0,331969284206467	ATP1B3	0,337855387689085	HCK	0,500927921242865	AKNA	0,504555860502555
AIF1	0,450108049156583	AKR1B1	0,397015192198478	LMNA	0,263503762075465					SPOCK2	0,756832874908838	CRNDE	0,729225395767259							PTPRC	0,379526942622008	RORA	0,440104935321413	RASGRP1	0,313172974895173	KIF9	1,04534240381474			ATP13A3	0,437072947072372	ETS2	0,576981251107971	FPR3	0,360029457864689	CD59	0,731986119325234			NSMCE1-DT	0,335220757705898	GRB2	0,331954886474655	IL13RA1	0,337830649542675	CORO1A	0,499547214944706	CD69	0,503286801296631
PLBD1	0,44920488371697	CTSS	0,393809201238352	ARL6IP1	0,262289302271222					CST6	0,753501894827285	EPS8	0,728230543751125							RESF1	0,374952278294621	SYNE2	0,438378633658552	LYAR	0,30812263025389	CD24	1,03680145947107			VSIR	0,435563306942064	LCP1	0,570590448993427	AXL	0,358877811972323	ENG	0,724655060727325			ARHGEF6	0,331061369761817	CPVL	0,326555976676298	HLA-DMA	0,335949838937109	MYO1G	0,496099173796047	BIN2	0,502797334801241
LPL	0,44852520980136	IGSF6	0,392390973312475	CTSS	0,254982363122435					ITGA3	0,742572629635928	TFPI	0,719320188478126							OXNAD1	0,37199791407601	AKNA	0,432009239267147	PIK3IP1	0,303192408857983	MS4A8	1,02155363986789			LCP2	0,425797465203705	EHD1	0,568381023669677	CREB5	0,355520132003429	FCN3	0,720716794341426			SLC45A3	0,325688670930699	C1QA	0,325084156456075	IFI30	0,332816499289461	LCP2	0,49589479742868	ITGA4	0,501538554479124
SEPTIN11	0,447082253938635	NCEH1	0,392288014881157	RAB13	0,254331783639429					ALCAM	0,738048968758733	PGC	0,718217508585887							GIMAP7	0,369879885540149	RNF125	0,430398062894501	ZFP36L2	0,299453685328984	MLF1	1,02051278016448			LILRB2	0,424341111844898	LILRB2	0,562935434541753	MCOLN2	0,342596257109849	SPARC	0,717990014363557			ATP6V0A2	0,273991246131194	AP2S1	0,322582602935036	IL3RA	0,331182174103861	THEMIS2	0,495290672490123	CMC1	0,500502689273403
CXCL3	0,444582273358441	ALOX5	0,391495359855714	C1orf162	0,253600680364825					COL12A1	0,731432789741121	CRTAC1	0,70754316883109							CASP8	0,36418690076715	PYHIN1	0,429858881231111	VAMP2	0,295714288727698	LRRC23	1,01956483619064			TNFAIP3	0,423302196971948	CDA	0,549557686877637	NRARP	0,332495947029593	IL6	0,713245855052627			TIMP3	0,255353773335016	CXCL16	0,318729531721276	HLA-DPB1	0,330820125696592	PILRA	0,492979349387671	IRF1	0,498455040859771
CRIP1	0,443664544765717	LAPTM5	0,390249551358216	PMP22	0,25344234349344					ATP13A4	0,718330074524247	KRT7	0,703929324800404							PTGER4	0,363698779923417	STK4	0,42795196674214	GBP5	0,295009329458084	C11orf97	1,01701757045362			HRH2	0,422015712610143	MAFB	0,545896949867197	CCL22	0,328517715447193	FAM107A	0,706845935324052					TIMP2	0,316850797853998	HLA-DMB	0,328175265013449	BASP1	0,492495579264928	ISG20	0,494867510713372
ABCG1	0,442676030458574	CRIP1	0,389886391355921	UPP1	0,251751761339987					LAMA3	0,710504123994806	F3	0,703612825383733							CAMK4	0,361988161077027	RASGRP1	0,420733945860977	WIPF1	0,293803970813368	DNAH11	1,0091992093467			FPR1	0,419375660191617	TET2	0,540228321047108	RASSF2	0,32241973126446	ECE1	0,70556861928768					KCNMA1	0,31528426345876	NAMPT	0,327403230606925	CYBB	0,480997201479183	GIMAP7	0,489609925567057
PNPLA6	0,441065580292335	VAT1	0,389237202369911	CTSL	0,251504072212361					CLDN7	0,70568489352164	ARFGEF3	0,698910771821583							CD48	0,361480334022509	SAMD3	0,419865704055405	ATM	0,288683589284707	SPAG6	1,00861446794996			CMTM6	0,41819637626789	LGALS1	0,539374162112681	CSF1R	0,310282837253925	HEG1	0,703593628154737					CD163	0,314828300001651	ITGAX	0,322630370031604	CHD1	0,48049130211413	HCST	0,488712044135197
KLF4	0,440869556565128	PLBD1	0,38529454358534	GLIPR2	0,251362479917557					IFT57	0,703957949785976	CADM1	0,689961753216659							STK17B	0,360426503706126	GIMAP7	0,415050835632763	BTG1	0,287361730140408	DNAH12	1,00858663061733			PLSCR1	0,415727843107682	RASSF2	0,538608221798122	METRNL	0,308289581312016	GPX3	0,703132870367742					HLA-DMB	0,314343007379135	ETS2	0,318248862513327	PRELID1	0,479806192565161	ATM	0,484936972924781
TIMP2	0,440136043630603	HPGD	0,379745536692111	FCGRT	0,25127725406302					SFTA1P	0,703304748705442	DSTN	0,688011917871503							PPP2R5C	0,357720148050971	SMCHD1	0,405566638604269	SPON2	0,286893263463908	CP	1,00737908879713			CYBB	0,414905433483179	APOBEC3A	0,538413675865698	ADAM8	0,306616170394726	DEPP1	0,678514360959194					HLA-DMA	0,314309310459572	LIMS1	0,317758224326002	SECTM1	0,478225321447184	SH2D1B	0,48481353006824
SLC7A7	0,438031606419901	DAB2	0,377555120398931							CAPN2	0,701393126844418	PTPN13	0,685214272579873							CREM	0,355122782911115	SPOCK2	0,404250257164104	PARP8	0,275907066236297	TMC5	1,00253180514602			MCL1	0,413920539408053	CSTA	0,533768499843662	NDRG2	0,301589862361008	PLAT	0,678157251992218					MNDA	0,311413182743595	ZEB2	0,314782235344012	PLXNC1	0,47624113652921	DDIT4	0,483594109802779
FCER1G	0,437301897848874	S100A4	0,377375178859905							NDNF	0,699802347647938	EHF	0,682739669284676							PCED1B-AS1	0,354270808550905	BTG1	0,403655758218449	IKZF1	0,273165356041127	ELF3	0,999251265101461			NR4A3	0,413415831496818	SLC25A37	0,531949227824308	CD80	0,28883860227063	TINAGL1	0,675235611507084					PPT1	0,310643102449491	CDKN1A	0,310760980587957	PSAP	0,471194241536841	ARHGAP9	0,483413332979579
B3GNT5	0,437297346818733	LGALS9	0,376720471541056							COL4A3	0,695942847189784	AGR2	0,680083664859063							BCL2	0,351418151298521	GPR171	0,402330444232994	KLF13	0,269748023578621	PRDX5	0,996410046534136			CEBPD	0,411236582763494	IRAK3	0,530896193160565	YWHAH	0,287375840300101	S100A16	0,658719746147601					ATP6V1F	0,308971356705471	PLXDC2	0,310543075851054	BIRC3	0,471049159602905	GK5	0,479654780300091
HLA-DPB1	0,43542284082005	VIM	0,375768469668546							CCN1	0,687647087950002	SDC4	0,675013237388312							ARHGAP15	0,349473382692005	STAT4	0,399813264128451	IFITM2	0,266691767880104	CFAP43	0,990044749803698			SERPINB2	0,409263429036181	ELL2	0,528980607055247	EIF2AK4	0,280743965782412	PDLIM1	0,658056390134248					CD44	0,308892382554011	MXD1	0,309772233374	NR4A3	0,47083509427	IRF1-AS1	0,478989289873709
TCF7L2	0,433985304824367	BCL2A1	0,375453692093973							CCND1	0,676453982635239	CEBPD	0,669574505985317							FKBP11	0,348596753355314	CD8B	0,39902601774918	SMCHD1	0,252632549970153	SAXO2	0,981436651360059			ETS2	0,409172228365924	AREG	0,523084569849467	CD1E	0,278318986198411	KLF9	0,64828791690222					FCER1G	0,308575445980571	OLR1	0,305377648330339	NLRP3	0,469093643315799	MATK	0,474695785073284
CTSD	0,433700429593688	SLC11A1	0,373661036391782							PTPRF	0,675082792373697	AGR3	0,660756324974071							CCR7	0,34723664635579	CD48	0,39716826074921	CREM	0,251411574832185	FAM216B	0,981417841696291			CTSS	0,40836641646826	TNFAIP3	0,516194360695355	S100B	0,277525550109875	TJP1	0,645018951449683					TREM2	0,306404733587801	SLC16A10	0,302660002036351	FPR1	0,469025681328456	RNF125	0,472842576120619
LY86	0,431401607800496	PGD	0,370624578949522							ABLIM1	0,671974747467186	DRAM1	0,65985095493114							TENT5C	0,34685801001684	ACAP1	0,391692996059159	SEPTIN7	0,250299638287823	DYNC2H1	0,980872602523597			LILRA5	0,408056983671342	SRGN	0,507617790029623	DSE	0,264934284034992	IL6ST	0,64383337360539					DSE	0,302408510110771	NR4A1	0,300169107813819	FOSL2	0,465741549989644	PRDM1	0,472763681203473
HLA-DRB1	0,43099332235145	IFI30	0,369371499541794							ALDH3A2	0,669528456398191	KLF5	0,653767367802381							PDE4B	0,330325512034222	RNF19A	0,39047215674043			CCDC113	0,979044220697855			LAPTM5	0,406557213413288	CLEC7A	0,505942907638612	ADAM28	0,264866286732551	SH3BP5	0,640693706519392					MACROH2A1	0,299406778761074	CD86	0,299757285034554	CSK	0,465563873047269	PPP2R5C	0,468656972494991
GSTO1	0,428070155915885	CYBA	0,366649016570773							PCYOX1	0,66593483989387	ANK3	0,646174196286493							CTLA4	0,328813694017414	TSC22D3	0,388879261881278			PSENEN	0,977738612125065			NR4A2	0,400576950767581	DMXL2	0,50455771145408			HES1	0,635161367433064					SPI1	0,298713126434711	MS4A7	0,298699355184183	RNF144B	0,463640006150366	PRKCH	0,46669300127021
HLA-DPA1	0,424065042567043	GRN	0,366426030684311							SUSD2	0,661029154441308	MLPH	0,64578314573639							CDKN1B	0,322225846250358	PCED1B-AS1	0,388232636363475			NME5	0,965347987831547			ARRB2	0,399775478921465	FGL2	0,50411966397851			RAPGEF5	0,630355673318269					IER3	0,296576338268066	AZIN1-AS1	0,297509429564133	TET2	0,463099310395838	MBP	0,465524889078705
CD163	0,423583027471779	SLC7A7	0,36637723038415							MYO1C	0,654893411707457	ALPL	0,64495888606435							NOP53	0,32043891213948	RESF1	0,382466200173269			MORN5	0,96218933072237			DMXL2	0,397282151363793	NUP214	0,503721896195052			TMEM100	0,628467664842005					TPP1	0,293143274576935	TYMP	0,297316581392869	CDC42EP2	0,460502873319447	LCK	0,459532555283225
PSAP	0,423290236899864	HLA-DPA1	0,365514355237496							SDC1	0,652777030724201	SPTSSA	0,643486278301279							PBXIP1	0,320344746637357	CD247	0,380362691619076			SPAG16	0,949136452119924			FOSL2	0,39605951443658	TPM4	0,503449578870888			CNN3	0,620917609361744					ARPC5	0,289142658905899	ZFAND5	0,294659726993725	TAMALIN	0,45854484541404	TBX21	0,456140258892586
CYBB	0,419328981648381	SEPTIN11	0,365409538600845							AFDN	0,650647604216016	MACROD2	0,643395428611555							CCR6	0,319128375709917	LYAR	0,380083042337403			SPEF2	0,946830149011458			SRGN	0,394483210495883	FOSL2	0,493967770969759			EFNB2	0,616093355980314					LAMP1	0,28863060734599	TYROBP	0,294414948830517	SOD2	0,457817002664838	RAC2	0,45151856310475
CTSB	0,418741634769466	PTPN6	0,361610295962286							PHLDB2	0,649057811101082	PARM1	0,642121563579553							CORO1A	0,318125125789274	ID2	0,378763264540773			CFAP53	0,945603660916146			LGALS1	0,393856597636014	ARL5B	0,491732240962249			ICAM2	0,607205512596922					HMOX1	0,287496420769913	PPIF	0,291067215991192	RNF149	0,456587087267032	IFNG	0,450266901835551
LST1	0,416563747041373	LAIR1	0,361442327264267							GGTLC1	0,647775528608604	ATP11A	0,641276149894336							PIK3R1	0,317885616365385	CBLB	0,376490397402196			FABP6	0,945367229685788			C9orf72	0,387605329581001	GAS7	0,489879833983994			ZEB1	0,604463667045299					ATP2B1-AS1	0,286774395125789	ATP6V1B2	0,288906180462323	NR4A2	0,455779842495039	SKAP1	0,448047894462318
CTSS	0,416276498633071	CTSL	0,359220804507038							BCAM	0,64701778226446	MFSD2A	0,640968261328739							ZNF831	0,315360710825911	GNG2	0,375628701088502			ODF2L	0,942644014980089			CDC42EP2	0,386541321045805	ADGRE2	0,489568461885841			FOXF1	0,601859043191056					IL3RA	0,286687573453663	CMTM6	0,288313421898798	PFKFB3	0,452459171550515	CREM	0,44691550439366
HLA-DMB	0,413905772679445	SH3BGRL	0,358592406270691							MAL2	0,644935091029554	HMGCS1	0,633856011797149							CD6	0,314345062979801	CEMIP2	0,37491222701905			MAP9	0,940440209137247			RNASE6	0,379266012143994	ATP2B1-AS1	0,482868605596718			MCAM	0,599508978890035					ENG	0,284942092631444	FCER1G	0,285424526028731	RNASET2	0,447880337721039	ITGAL	0,446526123513707
MNDA	0,4114008317594	CTSZ	0,358245293051097							CD24	0,64488762495784	AQP4	0,632615558289137							ODF2L	0,31356104704473	IL7R	0,374465510987533			AC007906.2	0,939353849304134			APOBEC3A	0,372141275889451	AP1S2	0,482758285304896			CCL14	0,595383199362543					GSTO1	0,284706109576675	CD44	0,277720434738421	CEBPD	0,447670874957428	KLF2	0,445944595236614
AKR1C3	0,409690100347064	CCDC88A	0,358052325680058							PRKCZ	0,641450015866265	PEG10	0,626318519115412							CD96	0,313093663132202	CYTIP	0,369422189548836			PERP	0,939072187423692			PLXNC1	0,367914725479565	IRS2	0,47497060455227			RALGAPA2	0,595363353367742					MFSD1	0,283173156949994	METRNL	0,277346402368484	RILPL2	0,445800359772995	SORL1	0,444066617279032
GLUL	0,405595103850658	HLA-DPB1	0,355910097109294							PPA1	0,64007559119682	DLC1	0,624963591153408							EEF1B2	0,311298864964032	CASP8	0,36899999769861			ARMC3	0,928959747721038			INSIG1	0,367852775978563	MARCKS	0,469187182016684			STXBP6	0,589883208850282					HLA-DRA	0,283018794736835	HLA-DRA	0,275462992182697	HCLS1	0,443151673815748	PIP4K2A	0,442878557653167
PELATON	0,40482086902686	MS4A4A	0,353709254902258							WFDC2	0,639379216062047	SLC6A14	0,616214991627062							ANKRD12	0,310542933925505	TUBA4A	0,36821086344696			DPCD	0,928588029930411			NFIL3	0,367024054685824	ATP13A3	0,466971724805549			ADAMTS9	0,589345739730402					HEXA	0,281789310465861	CCL4L2	0,274711339552109	EPB41L3	0,439014207636901	ZAP70	0,432987470421953
LAPTM5	0,404006860416409	HNMT	0,353105319757129							CLDN4	0,639249976705193	MID1IP1	0,615268724713209							CDC42SE2	0,309735394979034	TENT5C	0,367564854241661			CLDN4	0,922271783656211			SH3BP2	0,360024006232187	GK	0,464989302235805			SOX7	0,583789391233032					SAMHD1	0,28069894209729	SLC16A3	0,274325406786144	PDE4B	0,433567489137522	IFITM2	0,430300068048008
HLA-DMA	0,403950239886192	MCOLN1	0,350371963683904							TNS1	0,636246127556013	CCN1	0,614842765478836							NCK2	0,308907014020419	TRG-AS1	0,367349932925774			IFT22	0,920251917688873			TLR2	0,358988741763343	C9orf72	0,46334238896358			NEDD9	0,580754117042327					FCGR3A	0,280633993563568	FCGRT	0,269763259315337	SFMBT2	0,426196711005346	STAT4	0,429739685111762
RASGEF1B	0,403686756212119	PSMA7	0,349576446762119							NEDD4L	0,632748791603724	ID1	0,613526241687814							AP3M2	0,303230855479075	XCL2	0,361259033142646			SPATA18	0,919470881578997			ATP1B3	0,358920324329677	SERPINB1	0,463242048850855			DOCK9	0,580023420187132					LAIR1	0,279531088013309	BCL2A1	0,265864013016563	IFI30	0,417855321479775	C12orf75	0,427528554522226
DAB2	0,401371067420331	NOP10	0,346814026246664							WFS1	0,632489036386307	ITGB6	0,611249210953597							RSRP1	0,302322368702235	KLRB1	0,358350439711059			IQCG	0,916600646387446			LYN	0,358881089294025	SYAP1	0,462243814660481			GBP4	0,578347223733534					TLR4	0,276962767690924	KYNU	0,265614550255187	CD86	0,414610504161597	DTHD1	0,426985250430292
FCGR2A	0,400552823213915	TSPO	0,346089829049362							TJP1	0,631130182808965	PPA1	0,608111906797421							MGAT4A	0,302144663650136	CD96	0,353619439464348			IFT57	0,916526260685093			CSTA	0,358785953001346	CTSS	0,457526002073666			RASIP1	0,578132034853728					SLC16A10	0,27686188760541	KDM6B	0,264754954983783	CD55	0,41434033278481	AC092821.3	0,425304577951769
ARHGAP18	0,399278587973261	APIP	0,345590153704707							PDLIM2	0,629557009573092	RBPMS	0,606339485101583							FYN	0,300415727088935	CMC1	0,351317951331149			SPATA17	0,916521817282292			MYO1G	0,358211748485594	JARID2	0,456367641537506			IFI16	0,577986384958221					RGCC	0,275214086649221	C1orf162	0,264420539498053	CD300A	0,4128848630053	C1orf21	0,420061806861023
OASL	0,39912000731118	DOK2	0,344992754763712							CDH1	0,627237871400224	KCNJ15	0,601073507615146							TRBC1	0,290712383136887	RHOH	0,348577298829137			RRAD	0,907818487356428			EMILIN2	0,357695743819772	CXCL2	0,455380729394913			VAMP5	0,575650200775734					MGAT1	0,275167350456806	NR4A3	0,264096057752393	IL10RA	0,410746570620364	TTC38	0,418577209298614
LGALS9	0,398210491371024	OSCAR	0,344156961569408							FMO2	0,622392967970792	DMKN	0,60058927816585							RASGRP1	0,289896866678169	DDIT4	0,343375519628621			DNAH7	0,900863807694053			AC037198.1	0,355329081285625	RGS2	0,454417897731048			ERG	0,575027133659611					GLIPR2	0,274909891103861	TLR2	0,263349910488894	STX11	0,40745824736995	CDC42SE2	0,413326492788116
VIM	0,397237689424093	FUOM	0,34406809146338							TMEM265	0,621353309241038	LIMCH1	0,600325107649273							EEF1D	0,289069841126453	IKZF1	0,342094984287829			CFAP70	0,898969658675691			SAT1	0,354467827304656	KDM6B	0,454224608087701			LIFR	0,569290217730515					MPP1	0,274805375808619	TNF	0,259794185987718	LRRC25	0,406596963307205	PTPRC	0,410461080364708
PTPN6	0,396624199629768	FDX1	0,343275545458477							ANOS1	0,620643515785441	SPINT2	0,59365488139441							TNFAIP3	0,283132255789003	SKAP1	0,341475329308939			CFAP73	0,89563365723026			GK	0,351439660383557	METTL9	0,452976668319246			RHOC	0,562024289304788					RASGEF1B	0,27461620356548	GRB2	0,259074864317303	METRNL	0,405830888448883	PCED1B-AS1	0,408257532302507
PLIN2	0,394740124531952	LST1	0,342358785345001							FSTL3	0,619553761473093	ASPH	0,591728130024233							PDCD4	0,280777896821268	GPR65	0,340287463391737			NPHP1	0,894497509233776			ZNF267	0,349997749710453	PNPLA8	0,450608711301965			MARCKS	0,559376261302653					MCL1	0,274360369077002	CTSL	0,258607053750801	BCL2A1	0,405624297152873	FKBP11	0,40433529548988
LTA4H	0,393314811565902	ZNF706	0,339599831391505							EHD2	0,618804705719801	TMEM238	0,590893560304845							RNF19A	0,28044712274617	PIK3IP1	0,338881481666948			CKB	0,892470796349587			PRELID1	0,34891383982234	GAPDH	0,450120156353841			IL33	0,558403068700997					HLA-DRB1	0,27271379054015	CTSS	0,258482841172512	AMPD2	0,404375609459197	BTN3A2	0,403904544064208
SVIL	0,392604634262962	SPATS2L	0,339403525669289							PLLP	0,617346006134014	SYNE1	0,590311918460724							DUSP4	0,279051260262984	C12orf75	0,338611885133316			TEKT1	0,88538908526656			MS4A6A	0,348031871065257	CD48	0,45007066692238			UACA	0,557326031087397					APOC1	0,27267024828355	GPR132	0,254886458960023	MYO1F	0,402414364707075	RBM38	0,402129544405384
LRP1	0,390804944636144	MDH1	0,339251885485813							IL32	0,615910885947845	ATP1B1	0,583461330564479							RSBN1	0,277692403779649	HCST	0,335524034832904			PACRG	0,883272654390286			THBD	0,346733471905228	PLXNC1	0,446202534378332			WWTR1	0,555801745153292					FLNA	0,2714666533129	PLSCR1	0,254615373348003	INSIG1	0,402133862981792	PAXX	0,399917069473449
CCL18	0,389998148456761	IFI6	0,33721990494436							EPB41L5	0,611348602349616	MAOA	0,583107571070986							AC016831.4	0,277350704175538	LINC-PINT	0,331912610317766			RIIAD1	0,882209849379573			CYRIA	0,345665182903581	C19orf38	0,443231024550275			NOSTRIN	0,554139214471906					VCAN	0,271131314955289	C9orf72	0,253437235312581	CDKN1C	0,399877119260455	XCL2	0,397927069019982
OSCAR	0,389396145015583	SCPEP1	0,337055631474072							IRX2	0,611052537754726	SCD	0,582303314190611							MAL	0,276105704196218	ITK	0,331382647727234			TEKT2	0,879266500974815			MAP3K8	0,344913354061386	MAP2K3	0,440123182954872			CCN2	0,553746970214294					ABL2	0,270192099965002			PTP4A2	0,399301364489526	CLEC2B	0,397738168386103
CSTA	0,387840490033746	PSAP	0,336236820426997							SELENOP	0,600961818961179	WIF1	0,572637101306611							CCND2	0,273554230558415	LBH	0,324841112833762			IFT27	0,878583537558686			TYROBP	0,343540451347188	NFIL3	0,43748967288323			BST2	0,54721597599506					RAB31	0,268181454665167			RIPK2	0,395854247459627	PTGDR	0,390809441113819
AKR1B1	0,387583621049946	HLA-DMB	0,335902856166954							LLGL2	0,600179784391179	CSF3R	0,572147272097399							PARP8	0,273099264013845	IL2RG	0,32354976387602			TSPAN19	0,872532894525524			LILRB1	0,341414627120478	TLR2	0,432257619258442			SNRK	0,546865285243343					ITGB2	0,266762466347273			LILRA1	0,394699655688418	CORO1A	0,390314468256848
HEXB	0,385740422634781	LY86	0,334310394981702							CAVIN1	0,596498458270373	TMPRSS2	0,571954879905634							GABPB1-AS1	0,271114364838137	CLEC2B	0,323448036756222			RSPH4A	0,871473234238246			IFI30	0,339402239379846	MYO1G	0,429329540287788			SEC14L1	0,543450532570392					GK	0,266694279371537			CD83	0,393396200991196	LBH	0,390090724506011
GAA	0,3855308547783	HLA-DMA	0,333652980164272							CNN3	0,595647505429498	SFN	0,569978223272163							STAT4	0,269987199746436	SH2D2A	0,322495383199909			RABL2B	0,865297574544521			CXCL2	0,338501879238048	MYO1F	0,425808802026936			MEF2C	0,542881245174667					LIMS1	0,266450160120132			ABI3	0,393020887634591	APOBEC3G	0,387342699045756
ADAM17	0,385487858550751	EFHD2	0,333058388455133							PLAAT4	0,595205159935469	BMP2	0,564982542237291							BICDL1	0,269240289866164	FKBP11	0,321873966936006			RFX3	0,860573376010279			MAFB	0,337244100617038	PLP2	0,425323633826879			NPR3	0,542463503773195					SLC43A2	0,265277187797677			MAP3K1	0,390955822868841	GBP5	0,381352924462054
S100A4	0,384104955549557	CORO1C	0,332024427983678							PDPN	0,592440026446888	PERP	0,560899065026038							SAMSN1	0,265458646369416	PDCD4	0,311209754529483			NEK5	0,856788667708781			EPB41L3	0,336981936874929	UBE2D1	0,425182697552413			CCDC50	0,541614635654857					RAB13	0,264024683944244			NAAA	0,389117735520755	TFDP2	0,381182837399775
TSPO	0,38170473104701	EIF4EBP1	0,330867158673924							NEBL	0,592356250021078	TSTD1	0,559710315725983							MAF	0,263077306655789	SYTL2	0,310968242424306			CABCOCO1	0,856011691647265			CDKN1A	0,336095459510532	GCA	0,422668248117374			LMO2	0,541578156199546					AGRP	0,262620813660555			GCH1	0,388453215131855	YPEL3	0,379901781951541
DOK2	0,380183276953449	TREM2	0,330843145590561							CTSE	0,591373044160394	TTN	0,558295013389522							P2RY10	0,26258377669475	CORO1A	0,310365949722352			BBOF1	0,84899459502047			GAPDH	0,335862930312852	C3AR1	0,417739766686265			ADIRF	0,540588589684529					CTSC	0,261501698334087			LCP1	0,386018362054145	RNF115	0,379866312819074
SLC15A3	0,379944230190369	AIF1	0,330282693894858							RHOBTB3	0,591118892059268	SQLE	0,556732979061554							TNFRSF25	0,261624647373023	TERF2IP	0,305394602199108			ANKRD66	0,847917019203653			TMEM123	0,335574861254906	CLEC4E	0,415048752132205			MMRN2	0,539398541065844					UPP1	0,260879075465521			GRK2	0,384582526225913	CX3CR1	0,377136638386917
FCGR3A	0,378653777463143	ATP6V0B	0,330168631032156							CYSTM1	0,590249900790657	IRX2	0,553517655264371							SFXN1	0,260432905000294	MATK	0,304337601476743			DNAH6	0,847884362455422			VEGFA	0,333927457758308	CHD1	0,414255472204222			PIK3C2A	0,537751669315876					VASP	0,260238686284892			IRAK3	0,384000087228412	NCR3	0,375471037096851
LAIR1	0,378206724449649	AKR1C3	0,328941583626396							F11R	0,58846972577617	EMP2	0,551933133149389							TTC39C	0,256943468579938	RSRP1	0,299346899051887			CRNDE	0,845256882974022			SYAP1	0,333779961973562	PLSCR1	0,40925374841753			EMCN	0,533300155186495					CCDC88A	0,257222537135901			CFD	0,382260033832523	TNFRSF1B	0,375302945128852
HLA-DRA	0,377889688490453	JPT1	0,325498098916427							FLRT3	0,58578357882321	C2	0,551542052382892							LEF1	0,255987210813107	CRYBG1	0,298550212854981			TCTN1	0,834730361751184			METRNL	0,333501894107531	IVNS1ABP	0,406924645697339			JCAD	0,530703356880693					HLA-DPA1	0,256871183716206			SRGN	0,381786904640407	SYNE1	0,371534350894488
GSN	0,377815751892681	SNX2	0,323899986505398							PRSS8	0,58487056093043	BTG3	0,551056166710375							CDC14A	0,254738478351266	WIPF1	0,294938113650367			CHST9	0,832818431798573			VMP1	0,332517996327035	CORO1A	0,404314757634573			CCDC85B	0,529332483932762					SIRPA	0,256175621799309			LIMD2	0,3810380849736	CDC42SE1	0,370839748677475
FCGRT	0,377713767042333	CD163	0,323417071503791							C19orf33	0,584619093137876	TMEM125	0,549629994409996									IL2RB	0,29072207646871			C12orf75	0,832632670805121			PLEK	0,332239486666598	GPSM3	0,399792302764971			C2CD4B	0,528495818684176					IFNGR2	0,254292028242976			LAPTM5	0,37864370577208	RIPOR2	0,369147292255465
SLC31A2	0,377052767691816	MGST3	0,322743699182915							RBMS3	0,583350124802279	RNF145	0,549089063710024									STK17A	0,289560681982574			WDR60	0,829182382093133			GRB2	0,328869251452835	AC020656.1	0,398889008154403			GIMAP8	0,526601735686369					ADA2	0,25280927196739			ATP1B3	0,377921299250204	KLRC1	0,367050206319536
ATP6V1F	0,376568032004358	RNF130	0,321735115994286							ICAM1	0,581873343597159	MET	0,546526932485305									LAG3	0,287795053392203			CFAP300	0,8273315872527			HCLS1	0,321466262593232	LYN	0,398712592656021			YBX3	0,521718607931183					CFD	0,252639143895521			ZFAND5	0,375629824781067	HOPX	0,366104537431605
PGD	0,374179847943614	CSTB	0,321442882495616							C1orf116	0,581694208292531	STARD10	0,544401704795325									LINC00623	0,286944461237105			DNAL1	0,826665948939995			STAB1	0,319937897711634	VEGFA	0,397600440434203			AFDN	0,520590699297567					ALOX5	0,252348816099562			SH3BP2	0,374610367438677	SOCS1	0,359978017965094
FUOM	0,373202505882387	RNASET2	0,319427737809798							CD55	0,581484732935194	NCOA7	0,543268005292715									SMAP2	0,286692892471279			ANKUB1	0,825771142911088			CPPED1	0,316629916007783	CMTM6	0,396681225678902			ADAMTS1	0,515990083819643					HLA-DQB1	0,251901899418394			TYROBP	0,37427626715873	WIPF1	0,35986756524792
LY6E	0,372171911855082	JAML	0,318691200327402							FARP1	0,575360041609214	ZNF385B	0,54313305081258									CD6	0,284943912870253			KRT8	0,823103410105992			PTEN	0,315922633478521	ZEB2	0,391508864242569			EMP2	0,513388679452761					ETS2	0,251284673716943			DENND10	0,372271418267889	IKZF3	0,358734447021392
ADAMTSL4	0,371220269411442	SLC15A3	0,318075248701873							PARD6B	0,575246397655745	FGGY	0,541268462824856									ATM	0,283022374203286			CDS1	0,815747905839951			WTAP	0,315374788758412	NR4A2	0,390783869855034			ADGRL2	0,511922660130784					MCEMP1	0,251249193109947			SAT1	0,371351878362045	TGFBR3	0,356236189752937
CTSL	0,371135497867348	GLUL	0,318068688738792							COL4A4	0,572964752438796	TSC22D1	0,541111285434992									MBP	0,280034557331784			MOK	0,815171099591185			DAZAP2	0,31334910204742	PSTPIP1	0,384435645238659			NRN1	0,511913680067779					MS4A6A	0,250207712416185			RASSF2	0,370234653301655	STK4	0,356162508213617
LYZ	0,370961109642876	ARHGAP18	0,31772186334155							PATJ	0,572505187455715	TMEM87A	0,541086479346498									OFD1	0,280019459965986			CSPP1	0,814190235517289			MYO1F	0,311967204188429	DSE	0,383110262821071			RPGR	0,510209544717245									ITGB2	0,369044418200177	IKZF1	0,356140230956888
SERPINA1	0,369608853398024	PCOLCE2	0,316184687277685							SCNN1A	0,570298119791597	TACC2	0,539901325788048									CREM	0,278456648500808			IGFBP5	0,814141615421204			GAS7	0,311884569058862	RNF144B	0,382687858123057			CTNNAL1	0,509290766185152									CARD16	0,368680418212576	CBLB	0,355670767654183
RND3	0,368378265561876	HLA-DRB1	0,3161093726302							EPS8L2	0,568518369143729	CACNA2D2	0,538553829175446									GIMAP4	0,27517943406859			EFCAB10	0,811830971711543			SH3BGRL3	0,311186322704597	THBD	0,379791814793978			CARHSP1	0,508761477031995									LIMS1	0,364930346396062	CASP8	0,35515227755631
VASP	0,367824243285898	LTA4H	0,314893736001889							CGN	0,568340301059585	LGMN	0,537028436935197									XCL1	0,266888044713496			METRN	0,807040012788659			AP1S2	0,307977741109941	CYBB	0,379330341565942			IL1R1	0,508613801225966									ITGAX	0,363701239505766	PTPN22	0,354388204391272
JPT1	0,366607624491781	COTL1	0,3144142955376							MAGI3	0,555486073214966	SCNN1A	0,534056369330115									FNBP1	0,262270498118662			TEX9	0,806171186624856			DSE	0,305741794157794	S100A4	0,377513209898094			FERMT2	0,504275133508603									REL	0,362210786788965	RASGRP1	0,353861804466903
TREM2	0,36535138386684	FGR	0,314202897677438							TEAD1	0,55213980879656	ETV1	0,533535108788471									OXNAD1	0,26214029420729			NEK10	0,805238959793269			TPM4	0,305703553147447	CDKN1A	0,37744762618504			NNMT	0,502631420916131									GNA13	0,360581322477672	AOAH	0,353378285851867
AMIGO2	0,364985118253582	SOAT1	0,313029362755088							COL4A2	0,55118595485635	CLDN7	0,52932642704997									PAXX	0,261096436048597			IFT43	0,802446842315561			SLC25A37	0,304764261894252	SH3BGRL3	0,377322173344686			LUZP1	0,4952675602554									ZEB2	0,357472062728038	INPP5D	0,352618423402545
ABHD5	0,364629114579308	GRINA	0,312615473817397							CAVIN2	0,546290995031396	NFIX	0,52678985539031									LIMD2	0,260960075598596			WDR78	0,802401044145069			ARL5B	0,303299165662364	GMFG	0,375659213372127			ROBO4	0,494873801121554									ARRB2	0,357286935458964	APMAP	0,350184809789609
CYBA	0,363499006850427	GPX4	0,311578832344614							RRAS	0,545920062639026	HHIP	0,526786964359805									TAGAP	0,258044616458463			HSPB11	0,802293791633568			LILRA2	0,303042364564007	NAIP	0,374633109647046			KCTD12	0,493284058957704									NAP1L1	0,356537999188294	RASA2	0,349677558730781
TRPV2	0,363174386307598	LYZ	0,311316707598249							VSIG2	0,542007424965272	CKB	0,520201898990133									RIPOR2	0,257661619855789			FAM227A	0,799029568445736			EMP3	0,302768142493325	VNN2	0,373755427020791			LRRC32	0,490955525654907									LIPN	0,353751343372931	MCTP2	0,349513112863659
ATP6AP1	0,362316329894052	TALDO1	0,311055221407346							CXADR	0,536385377000924	SLC25A4	0,519870098326523									APOBEC3G	0,256427948426884			MNS1	0,798917971411281			GNAI2	0,29812353631968	ACSL1	0,373308635009997			COX7A1	0,490296853082791									VMP1	0,352271687972544	PRSS23	0,348414587323901
RBP4	0,36196434925121	BCAP31	0,310105705111609							ITPRID2	0,535202688828656	ERRFI1	0,515671756922155									ICAM3	0,25614935239956			LRRC46	0,79764243198311			KDM6B	0,295555078510968	CPPED1	0,369086400820863			MARCKSL1	0,48870526563539									OTUD1	0,350988295261036	CD48	0,344636684216448
CD74	0,361847984984664	UBE2L6	0,309869193858186							OCLN	0,53488161965335	TMEM97	0,51166110436135									PRKCH	0,252040609293224			FAM174A	0,795214524564181			FGL2	0,294723348955939	IL6R	0,368836444103399			HLA-E	0,485253324792473									PAG1	0,350914806380201	RORA	0,343953634511148
HPGD	0,361026794593908	LRPAP1	0,30872129923421							MUC1	0,533523284592687	IFT57	0,509936488152463									AC245297.3	0,25169940688938			UFC1	0,795100626807873			UBALD2	0,294371287814676	ITGAX	0,368717307308882			SASH1	0,476967109589214									SNN	0,348126120274889	TRGC1	0,343237075593148
COTL1	0,360841849938393	HLA-DRA	0,308701070427194							C12orf49	0,533389316752138	CDH1	0,507779912619472													NUDC	0,794661701245418			GMFG	0,292582140669296	ANPEP	0,367829965103913			LHFPL6	0,47661944595706									LMO2	0,347755397876575	TPST2	0,34230604240617
MMP19	0,360821683867189	TFPT	0,308264563305504							EDN1	0,524047564313342	RAB25	0,5046662282615													CPLANE1	0,792341015855564			GNA13	0,29133670556342	RABGEF1	0,367042817040605			MT1A	0,471154364257525									NOTCH2	0,347036284341318	PLEK	0,341703141894386
PHACTR1	0,360787892875576	LAMP2	0,307935951660369							UTRN	0,518984131565741	PARD6B	0,503996994219746													CFAP157	0,790322971282501			NR4A1	0,29120302755718	ETF1	0,366010945958993			PRSS23	0,470560399206899									FCER1G	0,345930551213257	TRAF3IP3	0,34144117987439
APIP	0,359761509956714	RMDN3	0,307804920253586							CYP4B1	0,518734433224819	DUOX1	0,499606995149667													KIF21A	0,790201838818993			HCK	0,290587104653043	PKM	0,365080425629966			CCL2	0,470560207900813									GNAI2	0,345816434368853	BTG1	0,337938147776184
ARL6IP1	0,358639657028135	PILRA	0,306323255837484							RDX	0,515422815033249	ICAM1	0,494130352927923													CCDC173	0,789814177277984			IL10RA	0,290009856405348	PNRC1	0,36437999238267			RGS5	0,46544917893084									CAMK1	0,34462017487578	PMAIP1	0,336508771051714
GRINA	0,358532824441882	ATOX1	0,305668609781082							SHROOM3	0,514119682483869	MPZL2	0,490750308256548													DNAH9	0,789001300126895			ZFAND5	0,289796974170078	MAP3K8	0,36434428905142			PAPSS2	0,464788173394641									LYST	0,343759813329284	SH2D1A	0,334238469791015
YWHAH	0,351807927727473	RGCC	0,304971939368261							FERMT2	0,514080721101199	EFNA1	0,490091408731728													MAPK10	0,788615507689949			GPSM3	0,289491660393253	METRNL	0,363726039167933			ZBTB16	0,463939725584858									C9orf72	0,343426840194514	CYTIP	0,332057789492858
SCPEP1	0,351467779457784	FCGR1A	0,303991668716736							ID4	0,512856583587712	IRX3	0,487670929768588													FOXJ1	0,788301406489991			H3-3A	0,289015006850071	LAPTM5	0,362122607784655			TGM2	0,463891563840605									LFNG	0,342906744832551	SYTL1	0,331561396649056
OSBPL11	0,351465658355729	BSG	0,303300687406304							SLC40A1	0,51259638402142	PRDX5	0,487177436588104													IK	0,788034178179074			RHOG	0,287817400138016	HRH2	0,359179970827604			ID3	0,463226786150384									FYB1	0,342326882879105	PTGER2	0,329410739773884
SH3BGRL	0,35045705748812	FAM162A	0,303170715068581							NKX2-1	0,510217849769096	VEPH1	0,486187240469841													RGS22	0,785992898767507			RAB31	0,287793997866462	CLEC4D	0,359093510563541			CASKIN2	0,460767344919822									MGAT1	0,341997377413273	CCND2	0,328859645252273
VAT1	0,348624065015537	PRDX1	0,299058678636034							NPNT	0,507196924869279	ATP1A1	0,485993389385584													CATSPERD	0,78542465615022			ZYX	0,287788850434815	SOCS3	0,355332865920277			FZD4	0,4585364050421									FCGR2A	0,341872114127635	CHST2	0,326587668763864
MAN2B1	0,348337747832704	TRPV2	0,298274289662071							DAPK2	0,505751766695844	GDF15	0,480838361707323													ATP5IF1	0,785091843236329			IRS2	0,286878269801966	GPCPD1	0,353031054750641			MACF1	0,454299768945061									ACTR2	0,341136673564268	TRAPPC10	0,325813139334173
ALDH2	0,346611727676146	VEGFB	0,297278933530274							MAP2	0,505196700711835	TC2N	0,480550114647509													DNPH1	0,784615468019839			RNF19B	0,286298388939935	RAB31	0,350941050780113			CLIC4	0,448789184706019									LILRA2	0,340036765952663	JAK1	0,325366353181631
SPN	0,342690127901008	SERPINA1	0,296016009437779							MYH14	0,503911377753611	FLRT3	0,477826936611712													ALDH3A1	0,783815634869155			HBEGF	0,286147624051427	CCDC69	0,347898242025216			PALMD	0,448470647507345									ZFP36L1	0,338937728924753	SLFN13	0,325309531111939
IFI6	0,342388003719805	LGALS1	0,295947361444802							PEBP4	0,502690418956619	MGLL	0,476649650762696													TUBA4B	0,781118227377532			NFKB1	0,285662891926611	WTAP	0,347839319220203			CDC42BPA	0,448053463561434									PTPRC	0,337018922342206	PDE4D	0,324339236774116
GM2A	0,341915454878823	GSN	0,295117467126639							KLF5	0,502504971300776	ERG28	0,475562837245445													SRI	0,78063010156579			UBE2J1	0,28463903943118	CSF3R	0,347201171096253			TIMP1	0,446072406852924									GRB2	0,336497965290111	GTF3C1	0,322556787410787
AGRP	0,341789087943679	COPRS	0,293747738454484							LAMC2	0,501253255462816	EGR1	0,47401585962681													TRAF3IP1	0,777919207471102			IER3	0,284313665417797	EMILIN2	0,346673257130162			FKBP1A	0,445268797321285									MAP3K8	0,335795782956144	GFOD1	0,321583423160248
CORO1C	0,341261207904305	CD81	0,293155161594489							IGFBP7	0,500226816045243	RHOBTB2	0,47240473513288													CCDC30	0,775751561484			LILRB4	0,283787330553774	GNAI2	0,345339169958295			MIDN	0,444676655506731									MX2	0,335207866534021	TSEN54	0,318331103701435
PLXDC2	0,341256996429071	CD164	0,292273395596594							TMOD3	0,499458816822481	AHCYL2	0,469116033177268													AKAP9	0,773608153804564			CORO1A	0,283750049999057	CSGALNACT2	0,344887247599763			JAM2	0,444663138096159									PPM1F	0,335044698064046	PTPN7	0,315841765132818
LRPAP1	0,340219175283432	ELOB	0,291711299507448							DLC1	0,499274457768317	PLA2G1B	0,468307554862459													TCTEX1D1	0,770697630261521			SAP30	0,283722665179438	EVI2B	0,344480404706046			GIMAP7	0,444143221762465									TUBA1A	0,332301505757519	KLF13	0,315435966421807
MAFB	0,339149211222478	FHL1	0,290799450678163							PDGFA	0,497955953463576	RGS16	0,46343833788693													SPACA9	0,7666618530661			CTSB	0,283588504845543	WAS	0,341258003141479			PKIG	0,443061314370402									STK10	0,33130131205491	SAMD9	0,31333951088543
S100A9	0,3391383744099	ALAS1	0,290324564346956							SPINT2	0,495666488333039	RAI14	0,46243570695422													IFT172	0,76635680559976			PIK3AP1	0,283380264400807	PRKCB	0,340696674412381			SHANK3	0,443035890804333									HRH2	0,328333521491936	EVL	0,312255579928513
SNX2	0,337779782236156	MME	0,286248694768213							TES	0,492395574124804	CRB3	0,460849961005531													TMEM67	0,765991139061556			IL10	0,282818940369623	NFKB1	0,340291355168283			CYYR1	0,441346139687861									WAS	0,326816893995169	CD300A	0,311063395348029
LIPA	0,337722098393698	GM2A	0,285584348091802							PAPSS2	0,491721782708706	BEX3	0,459279311626084													TMEM231	0,765750355268187			PIM3	0,282319001641377	HBEGF	0,340275359669678			EGR1	0,441215097431427									EMP3	0,325827296897269	ZFP36L2	0,310503856328367
MGST3	0,337212887625429	RETN	0,284599439411011							SPRYD7	0,490437939573606	LAPTM4B	0,458612861252563													CIB1	0,765166387157165			RIPK2	0,281510729462161	PHF20L1	0,339965463049761			CEBPD	0,438860745111588									SNX18	0,323698392934194	SLA2	0,309578330614682
CD81	0,336542426516887	BLOC1S2	0,284122507967996							NIBAN2	0,488918292974136	CCND1	0,457779655364662													RUVBL1	0,764882770366016			C1orf162	0,280827420656456	CD36	0,33886364187764			ITGB1	0,438822985989504									EMILIN2	0,323472178854707	VAMP2	0,307803241907584
UBB	0,336308109329887	VDAC1	0,284007543150061							FXYD3	0,488222158611491	CPM	0,457657258365512													C6orf118	0,764875707424156			ZEB2	0,278828991884797	GRB2	0,338637460563659			RNASE1	0,438142364269489									ARPC1B	0,322379612486063	TBC1D10C	0,307202710041261
ACER3	0,336074657304061	ABCG1	0,283204727794638							ARHGAP5	0,487167795445527	OCLN	0,457377562748085													LRRC10B	0,763458802923504			UBE2D1	0,278524881801983	TYROBP	0,336529214022642			TGFBR3	0,437050870945978									PPIF	0,322372516900858	PNISR	0,307149417026488
LGALS3BP	0,335959278460409	CD74	0,281263959502722							SBDS	0,48655392201434	RASD1	0,453537122622905													ZBBX	0,763001304832947			DUSP1	0,278128558813288	PIM3	0,336049630455241			ADAM15	0,435184985970553									SCIMP	0,320927899668616	TRG-AS1	0,30590059317709
RNASET2	0,335824475547624	CTSB	0,28064120841058							ATP1A1	0,485510847563909	YAP1	0,453009424898851													LDLRAD1	0,762033181872934			MAP2K1	0,277588755718308	ZNF267	0,3354845652922			ETS1	0,434592266871284									CPVL	0,32003181016247	PRKACB	0,305267087666559
CEBPB	0,333858622348964	RND3	0,278812343351946							PAWR	0,485049561302714	FOLR1	0,451927440982873													ENDOG	0,75934317033688			LIMS1	0,275633499933775	IER3	0,333839851752192			TEK	0,433613155880692									GPSM3	0,319616491005638	TGFB1	0,304635538291452
RMDN3	0,332911581444785	S100A11	0,278559568716441							SGCE	0,483415991993678	NNMT	0,451446452738683													CFAP52	0,758886990681032			SLC43A2	0,270814233939701	ITGAM	0,333317144130309			PPFIBP1	0,432339593905057									MARCHF1	0,319487073187357	FCRL6	0,302588329668153
TGM2	0,331434381726725	AKR1A1	0,278459749165936							JUP	0,483407790115637	GLS	0,451155210793073													POLR2I	0,758796795581504			GNA15	0,270776413183133	PPP1R15B	0,332715427770137			DOCK4	0,431184318935688									WASF2	0,318860946983601	PIK3IP1	0,300485443101776
GPRIN3	0,330371052511034	NDUFB5	0,278426288437309							TMEM125	0,481432966145537	COBLL1	0,446068168600997													HMGN3	0,756572653595469			NUP214	0,270052680816667	RNASE6	0,331804056428288			TSPAN7	0,43117037563569									TBXAS1	0,315527621201869	STK10	0,299495711181408
DST	0,330216882878243	PLIN2	0,278346454195182							CTNNA1	0,481099210435869	MYO6	0,443875711057408													DMKN	0,755757362307938			RHOA	0,269813530777413	DAZAP2	0,328721768867452			PTTG1IP	0,429989707682618									SIDT2	0,315402874482265	LNPEP	0,299139149117403
CST3	0,330169690681818	AGRP	0,276718658181542							SPINT1	0,479823780877828	HHIP-AS1	0,443413320169986													NUCB2	0,754908157339271			ACTR2	0,269604612195221	AMPD2	0,328701279749195			MEIS2	0,429474178228203									NR4A1	0,315249403857342	IL18RAP	0,297636854834267
ALAS1	0,329949679317598	RRAGD	0,276185529622264							ANXA2	0,478948828482685	SLCO4C1	0,44301415186117													CCDC74A	0,754906244240821			BNIP3L	0,268721397511793	RNF149	0,328117571909709			RRAS	0,427940998027305									UCP2	0,313884298090882	ICAM3	0,297411385324258
CHCHD10	0,329302491082317	ANXA5	0,275960471950115							MYRF	0,478697291008855	CREB3L1	0,442570602900189													RUVBL2	0,754343881806413			IVNS1ABP	0,267826360006914	CDC42EP2	0,325804078169474			NES	0,425653426628702									MALT1	0,312610491015999	ZEB2	0,297001618169098
BCL2A1	0,32769185395274	SLC31A1	0,275336504012681							CD47	0,477609054476539	MAST4	0,441208645977491													DZIP3	0,754334179217396			WAS	0,267250181232579	HCLS1	0,323961503123365			NOTCH4	0,424520818600828									CPPED1	0,31128085475929	SYTL2	0,296626647397859
LGALS3	0,327104338952527	SCCPDH	0,274802389668575							SCNN1B	0,476520246328757	SMIM22	0,440517466573576													OSCP1	0,754065610772274			EFHD2	0,265177181463377	LILRB1	0,322958685649146			ASRGL1	0,424374887987065									FMNL1	0,311195995681977	FCMR	0,296511072164203
LY96	0,323563780482156	REEP5	0,274615369132624							FADS3	0,475307947467415	SPTBN1	0,437125822277565													SPAG1	0,754044207028904			CHMP1B	0,26448401487348	TMEM170B	0,320637688493772			MYCT1	0,42394916458176									HBEGF	0,310717494879527	SEPTIN7	0,296083795570455
LAMP2	0,323280293160735	S100A9	0,274586718469987							C1orf198	0,475293072673699	CNN3	0,436383223273141													CFAP221	0,747412576125575			TES	0,263975452664044	ZDHHC20	0,319307544117022			SYNE2	0,418041815106762									EHBP1L1	0,310441024394161	SUN2	0,294094154316956
CXCL5	0,31879765818985	SLC31A2	0,27436843412993							AMOTL2	0,475049431891825	TSPAN13	0,435533553476281													DYNLL1	0,745682998390305			ZNF281	0,262712926577762	OXSR1	0,319086919621375			SEMA3F	0,417883410109722									CHST15	0,309231573846311	PARP8	0,294086763487689
PPT1	0,318734969557159	FN1	0,274269739952322							EZR	0,474202543412135	ROS1	0,434067038932003													IFT88	0,745261264386091			FCGR2A	0,2623970836245	FCAR	0,318974686658789			SHROOM4	0,417458187636518									ARPC4	0,308919345181315	IFI16	0,293973704320552
JAML	0,317778506622568	ALDH1A1	0,273370611563728							LAMB2	0,473127357497706	CXCL2	0,433952017834108													DNAH10	0,744350058688366			OAZ2	0,261561552312614	EAF1	0,318882802167831			CCDC68	0,416636075324198									PRKCB	0,308281097508668	VAV3	0,291667358893049
HNMT	0,316711798827216	ZBTB8OS	0,272141454994237							CTTN	0,470878796999165	TRIB1	0,433559393736236													P4HTM	0,744122295825708			STX11	0,260468888649569	SAT1	0,318188156491293			SWAP70	0,416556983248889									TTYH3	0,307595401869692	RASA3	0,28983355638203
MCOLN1	0,313755971251399	ARPC3	0,272115555468739							DMKN	0,470662195016935	TSPAN3	0,433508293406743													ARL3	0,742361200788076			TBXAS1	0,259913813990815	NOTCH2	0,318047531757737			VIPR1	0,416546477146999									CST3	0,307434796539764	PNN	0,28764401135229
DOCK11	0,313647326791241	REX1BD	0,271753241616596							DDR1	0,470121690872163	GKN2	0,432789457565265													CFAP45	0,737125698577035			EHBP1L1	0,259199194546592	LILRA2	0,316436993860359			YES1	0,41457682731376									ARPC5	0,30725621832765	F2R	0,287583273316516
RNF149	0,31256762793066	SPN	0,27105635826332							MYO6	0,467571741970007	NTN4	0,429820873034063													ENKUR	0,73682299152173			FMNL1	0,258847575525847	ARRB2	0,316261751458846			GIMAP6	0,413791482759892									SNHG15	0,306893082991851	LUC7L3	0,287576185516501
PCOLCE2	0,312543267283047	C9orf16	0,270422639039415							TMC5	0,465999164501004	TMEM41B	0,429523152188151													HSBP1	0,73676937179244			GPCPD1	0,258159349920462	HECA	0,314979168067898			PIK3R3	0,413748207136901									DUSP1	0,303773777787908	SLAMF7	0,28669751229557
PECAM1	0,31219336590525	PSME2	0,270101961478968							EVA1A	0,465284362450451	SNHG16	0,429364910142197													DSP	0,735460078978125			GASK1B	0,257748911701387	RIPK2	0,314714384807868			GARRE1	0,412860497388528									LITAF	0,303545814840652	LINC00623	0,285147047490275
MIR3945HG	0,311765111860352	VASP	0,26956890669458							LAMA5	0,463926035307761	FDPS	0,42756630555643													WDR38	0,731236698301186			LMO2	0,257352672746442	ZFYVE16	0,31416458679344			KANK3	0,412733989495096									NIN	0,303196108307048	LINC00861	0,283648868787187
C9orf16	0,311311963704463	HTATIP2	0,269292115456973							NCKAP5	0,463610488506453	DUOXA1	0,427324538212809													STMND1	0,729953510171726			THEMIS2	0,257230701797374	LITAF	0,312246643928889			ADAMTS4	0,411967568635167									PMAIP1	0,301706042906336	PRR5L	0,283549010697776
FCGR1A	0,309848995195857	ATP5MC3	0,264691528215431							PARP14	0,459043657453691	MECOM	0,427304043816533													GET1	0,726264323247658			NAIP	0,257219961628104	NR4A1	0,312174436503183			LAMB2	0,41090363107498									ADGRE1	0,301522828969897	CD96	0,282890473411581
MACROH2A1	0,309822817736631	CD53	0,263521816310125							GPM6A	0,457387589336125	ID4	0,426335860856967													B9D1	0,725228277887656			RAB20	0,255829911439421	ATP1B3	0,311882901666419			ARHGEF12	0,409552615373252									CHST2	0,30071349151237	ITGB2	0,281296907262997
CLEC7A	0,308251173060734	NANS	0,262889697025509							PLEKHA1	0,456185673842771	EBPL	0,424504570177404													TACSTD2	0,723651486259363			AMPD2	0,25567765367368	TALDO1	0,311788538318998			FENDRR	0,407704304743661									CDA	0,297800640288824	VPS37B	0,280040201598792
STMN1	0,308111411959103	TMEM38B	0,262523897159139							ID3	0,455645056916556	MYO1B	0,421503800408688													PCSK1N	0,72262912888132			TNFSF13B	0,255450425350722	FMNL1	0,311158416490696			NRARP	0,405071646155895									OAZ2	0,294216126624725	DDX6	0,279386398405646
ZNF706	0,307975243289264	CST3	0,260554846215672							ADGRF5	0,454383585297669	TM4SF1	0,420729952905845													CST6	0,721317306098002			FCER1G	0,254732883320008	ITGB2	0,310858159013116			IFITM2	0,404813739068256									DOCK2	0,29297543827353	PITPNC1	0,276753664474861
DNASE2	0,306738011750964	ADTRP	0,260494911440901							FNBP1L	0,452860219919179	AQP3	0,42030630037655													SPEF1	0,716039233076538			C5AR2	0,254660783143535	AGTRAP	0,310230548850649			SOX17	0,402187209504887									PTEN	0,292484430542683	ANKRD44	0,276081163974008
C5AR1	0,306631185405838	C4orf48	0,260327653459334							DHCR24	0,450843209249291	CTTN	0,417633353146616													CCDC153	0,715275170571421			MALT1	0,254653695006591	EMP3	0,309137775132415			ICAM1	0,401877442027236									DENND3	0,290583116920157	TXNIP	0,276019740838719
NMB	0,306480554732657	UBB	0,260099598554118							RAB25	0,447490644390714	NRGN	0,416037041769118													WDR86-AS1	0,713788051355814			PPP1CB	0,254453409394676	H3-3A	0,308333464157391			PLSCR4	0,401660418823013									RASGRP2	0,287964446207677	ARHGEF1	0,275831627584173
NOP10	0,306393116915341	VAMP8	0,259720959363486							PTPN1	0,446228184273241	CDKL2	0,414751030887194													CCDC181	0,712852768281325			PNPLA8	0,253229408624189	BNIP3L	0,307544627968705			INPP1	0,401590231406939									ARHGAP30	0,287349016434883	AAK1	0,274086466309332
HBEGF	0,305848027115181	PSMA6	0,258935612281076							BEX3	0,445782451285012	CXADR	0,414708448180975													AKAP14	0,712209197299821			C3AR1	0,25005079875394	GASK1B	0,307268859135268			DAAM1	0,400988807334866									PLAC8	0,28654831680929	SH3KBP1	0,273525561182156
TNFAIP2	0,30424152687069	HDDC2	0,258192279726288							POLR2L	0,442552394906642	SECISBP2L	0,412481181016353													CYSTM1	0,711182928789278					IFI30	0,304576277328431			RIPOR1	0,400115270746293									TWISTNB	0,285150933922134	AC245297.3	0,273384385708974
MME	0,303164223199247	LAMTOR2	0,257698227337755							CFL2	0,44125867827762	ELAPOR2	0,412254283183036													TTC25	0,70799718514125					CYP1B1	0,302833363260567			EDN1	0,397133745848889									CD4	0,284686154457606	RNF166	0,272849967359241
ANXA5	0,302778714561813	MNDA	0,256186279090491							ITGB6	0,439897214643474	LRP6	0,406609199573899													CFAP251	0,703231782163505					NFE2L2	0,30115928817316			ETS2	0,396681775156459									NCKAP1L	0,283474884149622	DGKZ	0,272752161039546
PSMA7	0,302347318809082	BST2	0,253104307133526							TOR1AIP2	0,437826614066598	AASS	0,406514109331208													GIHCG	0,702695976284103					PTX3	0,298858320228931			SERPINH1	0,395936804295827									UTRN	0,283428442499287	IFITM1	0,271504285139529
NRIP1	0,301852593706085	PPT1	0,252875786624041							ROR1	0,43658639676162	WWC3	0,405095586376194													VSTM2L	0,702342039451594					CD44	0,298653632882883			TIE1	0,39067027733809									BACH1	0,281445742375462	RASSF1	0,270154402644929
GPCPD1	0,299292930142405	LSM6	0,251917639433796							ATP11A	0,435977134117638	ALOX15B	0,402664639255235													MARCKS	0,701755362861957					STXBP2	0,297720653059139			LEPR	0,390461605381068									MOB1A	0,280042689024739	HLA-E	0,270044364655986
MTPN	0,297977580811934	NDUFA1	0,250328355515396							F3	0,434047688349558	TPD52	0,402048637183577													METTL7A	0,700507534887034					ACTB	0,296998243977086			CRIM1	0,388201911054037									TPM3	0,279463885818299	RBM39	0,270017328224752
LGALS1	0,297756546073175									FZD6	0,432615344158723	CLDN18	0,400519284136481													AGR2	0,695874478420657					ARPC4	0,296964092967876			SH2D3C	0,387009544758596									SMAP2	0,278923311915005	CYFIP2	0,268863019830104
ARL4A	0,297307785911151									CUX1	0,430603802272418	MAP3K13	0,400179699155281													DRC1	0,695150244048518					EFHD2	0,295993031682658			TNFRSF1A	0,386067876500302									SLC43A2	0,276600601855539	LITAF	0,268456494756131
ATP6V0B	0,297250848342313									ARAP2	0,430446206392675	AC007405.3	0,399646618442645													DPY30	0,694235238065353					NFAM1	0,295217528869511			RAB11A	0,384970841849884									CLEC12A	0,275304578448096	PRKCB	0,268375128725018
DECR1	0,297015198741419									HSPG2	0,429312631986009	IL1R1	0,399026793712785													C7orf57	0,693993808650618					UBE2J1	0,292680555998141			KLF4	0,384875157021758									EFHD2	0,274763331731237	SLC9A3R1	0,268006313211311
SIRPA	0,296868653745603									KLK11	0,428969396492966	ERBB3	0,398060953933674													CFAP46	0,693506538109659					SNAI1	0,292092867203817			CSF3	0,383734170253739									ITGA4	0,274480834641762	UTRN	0,266893624289709
MDH1	0,295404460315638									TACC2	0,428238757585552	NFIA	0,397754327443724													CTXN1	0,692651139193299					PTK2B	0,28906471994914			SEMA6A	0,381465840992448									TRIM38	0,274473928304136	SRGN	0,266184290762096
UBASH3B	0,295206310905417									BTG3	0,423391191717726	SDC1	0,396703583259081													IQUB	0,69185032157083					RNASE2	0,288740878781613			PDLIM3	0,381199030316391									TNFRSF14	0,273372252474765	TSPYL2	0,265414129119243
RNF130	0,294470701727597									SEPTIN10	0,419678464531976	NIBAN2	0,395727271489021													ALDH1A1	0,691307636814681					SHKBP1	0,28769556275632			PLPP3	0,38014155041415									PABPC1	0,271705028718461	PRPF38B	0,26358168539708
NCKAP1L	0,294315750769635									PON2	0,41746039470718	DDAH1	0,392916172833522													EZR	0,690617102189445					ACTR2	0,285814647413755			PIK3C2B	0,379914736940341									RHOC	0,271683378567151	AC243960.1	0,263189084318347
UBE2L6	0,294239677915628									SFN	0,415126473069091	ITPR3	0,39269753276101													DYNLT1	0,688820342563078					TPM3	0,284928877541996			MT2A	0,378585490530362									SH2B3	0,271520177815962	ARAP2	0,263071818580128
AKIRIN2	0,294216817953446									S100A16	0,412694454091907	ADK	0,392330636920005													AK7	0,687642631867042					BST1	0,284837966709893			TGFBR2	0,377873394031102									GNG2	0,271131411014426	BPTF	0,262022594029337
CD164	0,293938624948124									OTULINL	0,411778504246799	AP003498.2	0,390958395013858													CLUAP1	0,684323199873236					CKAP4	0,284738909737579			CHSY1	0,376068304159269									KYNU	0,269975628515958	ARGLU1	0,261997960010803
EFHD2	0,293714996649482									AC245041.2	0,41033677080279	TOP1	0,388787193657634													MUC15	0,683265649269887					PPP1CB	0,284729947949442			LRRC8A	0,375248876575852									SCLT1	0,269272994617907	CD244	0,261598629691704
GCA	0,292908420815723									DENND3	0,409883340802899	LURAP1L	0,387232092109428													SPATA33	0,682132081311353					CALM3	0,284579195330733			GRK5	0,374860046893353									PLSCR1	0,269185267897172	USP28	0,261505375936967
CD53	0,289735939610749									MYL12B	0,407955928108918	FAM184A	0,386053289972444													CFAP298	0,678118460860732					IRF2BP2	0,284511307066245			CCN1	0,374722754749053									H3-3A	0,268545230811439	EFHD2	0,260710296503523
SLC31A1	0,289206127985216									NXN	0,407803763341536	PPP1R9A	0,383401293502774													CFAP299	0,677197861855372					SERPINB8	0,284340256885771			TSC22D1	0,374697780218781									SLC8A1	0,268314497320335	CCDC88C	0,258765694207963
TPP1	0,28772133107777									STX3	0,407418139605333	P3H2	0,383266260697595													SSBP4	0,675347406345278					MOB1A	0,284264208740024			GJA1	0,374622772475217									CDKN2D	0,267726337750868	SATB1	0,25866620172275
BCAP31	0,287164435610509									PLXNA1	0,40601442796466	SHROOM3	0,383166130675016													LRTOMT	0,675117423518086					CEBPD	0,283624592398577			NCKAP1	0,372659723059636									MEF2C	0,266927281275341	SRSF7	0,256171931512237
CD300LF	0,286686812343296									VCL	0,405878923078245	GPRC5C	0,382945449826587													MAP1B	0,671170529847358					BCL3	0,282918715984531			ITGA5	0,371352954176472									ADA2	0,266846901042658	NCR1	0,25529100371167
ACTN1	0,286030083612475									CD59	0,405149731545413	TMEM163	0,381748042478225													FAM27C	0,671085328188221					STAB1	0,282795414481651			CTTNBP2NL	0,370521099357856									MAT2A	0,266440892916761	CARD11	0,255051627017225
DOCK8	0,285817306368909									CALM2	0,404952361555273	GALNT3	0,381192958038253													NEK11	0,66461106000007					VMP1	0,282747571000296			GATA2	0,368670624969065									SP3	0,263871668906649	MAPRE2	0,254788248200916
IRF8	0,285444945581297									GIPC1	0,404728710939671	PTPRF	0,378141698974085													IFT81	0,662971251201873					CCRL2	0,281577836240171			MT1X	0,368651719934481									CYTIP	0,263804526532998	PRR5	0,254293931812344
PILRA	0,284600614061183									DSP	0,403485444585106	NFIC	0,377742078738584													IQCK	0,662112148678805					QPCT	0,280994218242967			GIMAP4	0,36767365540471									AQP9	0,263771472556757	NFATC2	0,253897649988023
OPN3	0,284299352398026									AK1	0,40324328908116	KCNQ1OT1	0,376388436331814													ADGB	0,661245574557198					EHBP1L1	0,280543139645459			PHACTR2	0,365825208557076									ITGAL	0,263547800022315	ACAP1	0,252961307702416
STX11	0,283395097742823									ANKRD1	0,40237397552824	LSR	0,375503730607117													CFAP36	0,659272658907712					CYTH4	0,279910185504438			PTPRM	0,365529724013113									STXBP2	0,263541397735423	CENPC	0,25102464205427
C4orf48	0,282951168425192									TSTD1	0,402186144859733	CD59	0,373949133496657													CFAP206	0,651947078102473					SLC43A2	0,279867972085295			MXRA7	0,365054420771895									MED13L	0,263209000971932	STK17A	0,250709292747106
HMOX1	0,282707840220263									PPP2CB	0,402001884638364	NEBL	0,373660326826492													ACBD3-AS1	0,650243621777976					UPP1	0,279218114921787			TNFAIP1	0,363465932575499									PABPC4	0,262884448503576	TCF25	0,250531592472436
ACO1	0,282297040732886									NBEAL2	0,401858821877693	MPP7	0,373102173630385													LRP11	0,646380802569337					ZYX	0,279038048904896			TCEAL9	0,363260162556124									TLN1	0,262148199153549	SCLT1	0,250363296369565
KCTD12	0,28222321295823									PTTG1IP	0,401117773279331	TNFRSF12A	0,372498744473979													MUC4	0,646205476043848					FOSB	0,278014245590192			AFAP1L1	0,362609723579285									UBE2J1	0,261251021273992
S100A11	0,281908613256334									CCDC6	0,400582327928124	PRSS8	0,370359268290248													AK9	0,642855086109153					QKI	0,276015811936229			DLC1	0,361857892657103									SH3BGRL3	0,257946789595729
FRMD4A	0,281745164471764									ARHGAP29	0,400360035307984	FILIP1	0,369609770131369													LRRC6	0,64247944976848					DUSP1	0,275840091190513			TNFRSF10D	0,361840090830797									MTPN	0,257516924401015
CFD	0,281419019120599									S100A10	0,397749254674314	FHDC1	0,368902171405842													KIF3A	0,639179834068017					CARD19	0,275580830678166			GNA11	0,361545061467557									ACTB	0,257484700690979
COLGALT1	0,280708623900905									MINDY2	0,396377242233867	WSB1	0,367384020721974													AL357093.2	0,638441925470665					AC037198.1	0,275306615352286			TMEM204	0,360676801078699									CEBPB	0,257416040009808
NCF4	0,28051808953929									SYNPO	0,395363788416071	NECAB1	0,366405522331984													ST6GALNAC1	0,636991193428886					RAB20	0,274390208695598			SMURF2	0,360307214850266									ATG3	0,257034625157504
SPATS2L	0,279661075447743									CTNND1	0,394805994957018	SELENOM	0,366100406410649													PFN2	0,635797082627917					FLNA	0,27407049777328			MYH9	0,360160058985836									CAPZB	0,25702520151612
THEMIS2	0,279028267825785									AHNAK	0,394180235690219	POLR2L	0,365761458319537													FANK1	0,632059515073039					ARPC1B	0,273548589932553			COL4A1	0,359988748489533									CYTH4	0,255220666426721
TUBA1B	0,277920610328055									LIPH	0,394147150037138	SNX30	0,363645883715519													GON7	0,626697668559582					NFKBID	0,272782219081204			KLF7	0,359978585873184									IFNAR2	0,255162997210615
SMCO4	0,27773292801236									GSTP1	0,393898366284129	FOXA2	0,363360472961752													MAP3K19	0,626365344857203					TLE3	0,272345452922078			ARHGAP23	0,358751535310387									HOTAIRM1	0,254668988711079
CAP1	0,277396835508438									SEMA5A	0,393773835508464	CFTR	0,361322359721978													TSGA10	0,625090255423487					ARPC5	0,272246416379489			LYVE1	0,356974518832396									UNC119	0,254221157283501
RNF13	0,276340778343704									LEPROT	0,391855517756124	INSIG1	0,360521528234637													LCA5	0,623660098186249					IL10RA	0,272164598980725			STOM	0,355792524071115									DOCK5	0,252317709315197
GRB2	0,275695670603903									TMEM63B	0,390829314043911	ARHGEF12	0,359607260865018													LINC02345	0,621630645899827					SH3BP2	0,271996685354305			MRTFB	0,355573074510833									SLC25A6	0,251442397269846
AP2S1	0,275339162053275									MYO5C	0,390568206848287	H1-0	0,358956561546902													DGKH	0,620975688904755					CDKN2D	0,271222827516182			SMAD6	0,35537030707584									PRKACA	0,250944238445839
GNAI2	0,273628722825475									PLEKHJ1	0,390555062471492	PRKAR1A	0,358856553289272													CFAP91	0,619687525735869					CR1	0,268348592914179			IRF1	0,351123454192778									PPP1CB	0,250754397745999
HSPB1	0,273478926607326									LMO3	0,390529653649061	ADIRF	0,358598643870791													CFAP54	0,618539939046508					ASGR1	0,264134550469739			SELP	0,351027917593186
SAMHD1	0,273227106543128									PKDCC	0,389647050845301	GCNT2	0,356527900819154													TSPAN6	0,618242315554613					THAP2	0,261109547322639			TPM1	0,350642928319556
LACTB	0,27094845503801									NAV2	0,387868940270431	CEP70	0,35612619939058													IQCA1	0,616580114719623					DUSP6	0,260939326864015			CMTM8	0,349162484867913
HSPH1	0,270325006980756									TTLL7	0,385932989029435	HYI	0,355885445870765													CYP4B1	0,615357348833957					MAP4K4	0,260891137908669			SYNPO	0,348930695540477
CLEC12A	0,2702847734215									GLS	0,384260985908324	OSMR	0,355799000441436													CC2D2A	0,614471428084084					GCH1	0,260430551338146			CSRP2	0,347038110712019
FDX1	0,268749408240464									PPL	0,382465039282817	WWC1	0,355354616940555													DCDC1	0,61425222512883					NUMB	0,26003288027018			RALA	0,346004942436785
HCK	0,26792411458741									MAGI1	0,381731842610631	C5orf38	0,355044033370595													CLIC6	0,608077055663758					OTUD1	0,259892884010441			TSPAN9	0,345498140532513
TGOLN2	0,267830105427198									EXPH5	0,380897162148769	BEX2	0,353944996561568													ENAH	0,606760294265807					IFNGR2	0,259860203000515			PLSCR1	0,345061845210863
TFPT	0,267206594901676									ADRB2	0,380437629409583	ARMC9	0,352889445949671													BSCL2	0,606708976422004					EVI2A	0,259563825263986			DNAJB4	0,344707793716762
FKBP15	0,265545857051086									PLXNB2	0,379460798703324	EGFR	0,352741656505991													CASC1	0,605906026932219					NCF1	0,259087401242317			HSPG2	0,344531667921068
MIS18BP1	0,264676414183961									EGFR	0,377559826011489	PLS3	0,351909562966663													IQCD	0,60479297248686					GNA13	0,258500666522684			ZFP36	0,344008235598472
ANXA1	0,263959474874397									TMEM43	0,376322658551203	PRKCI	0,351762670765539													PRR29	0,604784108793384					FYB1	0,258018464571378			HDGFL3	0,341545819204374
ELOB	0,261857681494473									PTPN21	0,37574474939655	SLC25A36	0,351175530496202													PGM2L1	0,60059029822055					AGTPBP1	0,257831165411568			BTNL9	0,340345037673883
BLVRA	0,261333354451907									CLTB	0,374914863098456	BCAM	0,350977372241932													LRRC34	0,597009856360391					MEFV	0,257729897660649			VCAM1	0,340323371314689
PDK4	0,261293430722988									ATP2B4	0,373494547630368	PFKFB2	0,350441324862782													PDLIM4	0,595575542498972					SELL	0,257690616797526			CLU	0,340203542509474
CASP1	0,260724279319954									RASSF7	0,372384671150008	SH3YL1	0,350251946460657													EPCAM	0,595314989770678					FGR	0,257298196140342			KDR	0,338738592621381
BSG	0,260555931118346									TMEM238	0,372186776349347	SGMS2	0,348989727572327													MORF4L2	0,594169687030572					GNAI3	0,257263471758275			PEA15	0,337771193921319
BST2	0,260540995591432									EGLN2	0,371748843263648	UNC13B	0,348777332760874													DAW1	0,592461798184568					RNF19B	0,255263834490855			PLK2	0,336549638939559
CPVL	0,260529298756337									UBL3	0,371313826300722	C1orf21	0,348618249416723													SCGB2A1	0,586400840655448					SLC11A1	0,252730074303226			RDX	0,334926360792161
FERMT3	0,260149305697454									WTIP	0,371154497900299	TMEM265	0,348250278435487													C4orf47	0,585868664497485					ZNF281	0,252531184449456			RCN1	0,333288265851216
SDCBP	0,258011487752812									ERBB2	0,370307496388927	FADS1	0,348230293554853													DYNC2LI1	0,584644624903778					LILRA1	0,252121326382685			AL590226.1	0,333259423737244
ATP6V0D1	0,257543740025769									GKN2	0,368967259151679	MYO5C	0,348007015690023													DNAAF3	0,582938698296188					OSM	0,25102577366422			CDK17	0,332782567555332
EVI2B	0,256623296002366									CDKN2B	0,368544097544384	TMEM54	0,347817941995424													NME7	0,58263947745083					GLIPR1	0,250496063309551			TLNRD1	0,332673042222388
VAMP8	0,256553887763314									ANO6	0,3670275149688	RUFY3	0,346791828147742													MAPRE3	0,582430771148409									SCARF1	0,332073846903568
UPP1	0,256534381532276									PPP4R1	0,363675458178081	FNIP2	0,345810125235099													TNFAIP8L1	0,582020844431623									PON2	0,331526516927538
CSTB	0,256286523224509									REXO2	0,363244536596018	ZFP36L1	0,344849193824268													TTLL10	0,579438747292372									CFLAR	0,331474560414036
PRDX1	0,255562015466416									COL4A1	0,362462976840389	DANCR	0,344240036094275													CD59	0,578625505213671									ANXA3	0,330825659906976
BLOC1S2	0,255106456649019									TP53I3	0,361710683714889	PON3	0,343748147670107													PKIG	0,577732015635513									SERPINB6	0,329235508584933
AKR1A1	0,254419919058005									DSG2	0,360676485970147	MPST	0,342588761570998													EHF	0,577397976466943									BCAM	0,328789873415541
EML4	0,253382224886612									MEGF9	0,360673330485521	CMTM8	0,341832066270147													ARMC4	0,575440930132241									TNXB	0,328710179227205
BAX	0,253008300325129									MYO5B	0,359964860246053	C1orf116	0,341626338473019													INTU	0,575309119905208									SRPX	0,328480463010106
ADA2	0,252975220963255									LIMD1	0,358168876055671	STXBP1	0,340692659541678													CLMN	0,574329749939122									TRIOBP	0,328342212469788
CD83	0,252974682722306									FILIP1	0,357286357485343	HSD17B4	0,338657391693614													SRGAP3-AS2	0,573178107800461									ITGA6	0,328118475074306
PSME2	0,252744991937607									C5orf38	0,355547284046686	AGPAT2	0,337388299661719													CFAP69	0,571944903889049									KAT6A	0,32787856690214
GMFG	0,252596846958905									FAM107B	0,355462906851562	SCGB3A1	0,336687152647671													PPP1R42	0,571928096255275									SLFN5	0,327209408695349
LAMTOR2	0,251672570918652									LRRC1	0,355032440748871	NCKAP1	0,335157348288792													FHAD1	0,571887005784383									PREX2	0,326274292596284
CARD16	0,251553209128012									MMP28	0,354569056939141	AC127526.5	0,33331261520839													CFAP47	0,570272581766035									C1orf115	0,325363758724359
										SLC1A1	0,353775568322792	EPHX1	0,333097973278466													IFTAP	0,567843619011741									GALNT18	0,325333407958568
										KIAA0408	0,352182324479091	PON2	0,332185388540323													DNAJC10	0,567722211255465									CDC42EP5	0,324321904247337
										APP	0,351745711255497	BLVRB	0,331979556550185													RPGR	0,567313009663748									TMEM255B	0,323303413283378
										COBL	0,349517475747456	ACAT2	0,330377888519236													TMC4	0,566013726511691									OSMR	0,323269453266591
										PEG10	0,348735132564092	SNX25	0,329571151865507													CD164L2	0,565478112347191									CTNND1	0,322813424795242
										PAM	0,348010273271652	MAGI3	0,329388948895726													C6	0,561012851147508									MSRB3	0,322531317763056
										MBIP	0,347157353728507	GLIS3	0,328114579351446													FXYD3	0,560793923852914									RHOJ	0,321892697603182
										SCD5	0,346987313599263	PRKCZ	0,327938830274651													CFAP44	0,560406352768813									CPNE8	0,321732607683075
										ATOH8	0,346657921370762	CHI3L1	0,327428285936347													CCDC74B	0,560119238390292									ARGLU1	0,320288709924097
										SELENOW	0,346536388008252	F11R	0,327387061316924													MAPK15	0,560029698108771									APOL3	0,31872881459792
										TCEAL9	0,345131819853631	PTPRK	0,324407016574994													DYDC2	0,55927906311481									RIN2	0,318259879002523
										PMEPA1	0,344844866091383	NUPR1	0,324002872022007													TUSC3	0,558586201563025									RPS6KA2	0,317794430929988
										ERBB3	0,344175941021696	HSBP1L1	0,321919728797884													TSTD1	0,557852614640355									WASF2	0,317136368005708
										CLIC2	0,343842147626826	RASGRF1	0,321340528830144													ANKRD26	0,557748448422737									RELL1	0,315133310871993
										PROS1	0,342655797963618	PIGA	0,320583531099739													AKR1C1	0,557145147568064									ABLIM1	0,314647703097963
										RBP1	0,341991494861913	RASEF	0,319634448037847													TTC29	0,554392407617294									PRMT1	0,314096638587404
										SELENBP1	0,34169730389781	CERS2	0,319571760345361													CEP290	0,553370455404401									TCIM	0,313446487461884
										SESTD1	0,340189821214704	NPC2	0,319265476815544													DSTN	0,551146540680491									SHE	0,312382057895604
										PRDX5	0,339797727971752	EVA1A	0,318504337793516													EFCAB2	0,544673399571494									FNBP1L	0,312117912027786
										PARVA	0,338354475005628	PDZD2	0,317961099378568													CFAP100	0,544514940757274									MSX1	0,311230621890946
										MGAT4B	0,337523122769265	NBEAL1	0,317193731827638													TMEM107	0,543580910337036									RBM17	0,310669141927136
										TMEM98	0,335783939925037	DESI2	0,316543580590115													COPRS	0,541137670532706									NOVA2	0,310250143406977
										RAB17	0,335647891171352	EZR	0,315833655223618													FAM166B	0,539168901418613									ADGRG1	0,309930877251532
										WWC1	0,333070140065528	NPNT	0,314253043190513													ATP2A2	0,536917348887896									LMCD1	0,307526246613473
										SLC34A2	0,328807417154724	FAM20A	0,313958910804999													RPA3	0,533765309151342									KLF10	0,306663042897473
										TAX1BP3	0,328655380220026	GAREM1	0,313373998860489													H2AJ	0,533644919719532									BAG3	0,304371582634566
										CRIP2	0,328473613660643	GOLGA4	0,312877007147459													SOX2	0,533151436062386									MAST4	0,3038682392575
										PHACTR2	0,328442744462788	NPC1	0,312355590019595													SPATA6	0,532055121800083									TBX3	0,30347225598031
										CD2AP	0,327185201891623	PDE4D	0,311873867089743													C11orf16	0,532007914683138									IL4R	0,302748134572796
										ANXA4	0,326529567767152	IGFBP4	0,310970166109516													COQ4	0,529518309408796									NFIA	0,301592826797318
										GCNT2	0,326423505646599	PAWR	0,310459123025017													DALRD3	0,528669294022515									SLC6A4	0,300619534391744
										TSPAN12	0,325887758405093	TMEM243	0,310228873674783													NFIA	0,527731953608847									EXOC6	0,300549310672535
										SLC15A2	0,325652469176652	IL6ST	0,309207400434516													GABPB1-AS1	0,527050849279543									SLC26A2	0,30012161276816
										DAB2IP	0,323595414403226	PRDX2	0,307810612902961													CCDC34	0,527042999115109									FLI1	0,299885831731331
										SHTN1	0,323362718291451	TCEA3	0,307021384197749													WDR34	0,524151360089516									CD34	0,299012594936248
										ALS2CL	0,323334859080569	CLDN3	0,306645726757727													CCDC96	0,521286765670313									FAM110D	0,297707109944547
										TACC1	0,322523645735199	PATJ	0,306449723139663													TSPAN3	0,520312777307493									PMP22	0,297102664745349
										TRAM1	0,319405962751285	FGG	0,304918833189297													CASC2	0,519607590874804									HDAC7	0,296956125387178
										SLC25A4	0,318968873404071	RPS6KA2	0,304857762296216													OSBPL6	0,519585212189612									CX3CL1	0,296792892817969
										AGR3	0,318775080166417	DBI	0,304636834086473													ANXA4	0,518220551218068									COL4A2	0,296771580355931
										TMEM245	0,318423341190511	PRXL2A	0,303383955682633													CFH	0,517917627677784									HHEX	0,295268521310369
										NCKAP1	0,318342586686389	LRATD2	0,302736796799313													CCDC191	0,517711846978183									GPR146	0,293820691957935
										SMARCA1	0,318265204832877	PPP2CB	0,302466554604541													TOGARAM2	0,516631099424875									RBMS2	0,292746455978427
										NDST1	0,317482417155979	DSG2	0,302166345705761													SIX1	0,516054477870037									MAGI2-AS3	0,292119299039717
										KANK2	0,31706918933036	S100A16	0,301038160389267													MSI2	0,514778833531257									LEPROT	0,291628191461094
										FAM189A2	0,316980804122387	PCDH9	0,299943808596179													ALDH3B1	0,514477336615241									POSTN	0,291364878162049
										MYO1D	0,31671353880974	LGI3	0,299603554428544													MORN3	0,513632819306811									ITM2A	0,29136311856075
										WASL	0,316353737170494	KRTCAP3	0,299183930994027													C20orf96	0,510261085986468									RAPH1	0,288090884456251
										SH2D4A	0,314400406288953	EXPH5	0,298743766603233													TCTEX1D4	0,509229978419345									NECTIN2	0,287729123872612
										MPZL2	0,314300690459079	SH3RF1	0,296363538413739													UBXN11	0,507420960120665									TMEM47	0,286741475380661
										CGNL1	0,314236676082143	CGNL1	0,296224165416417													WDR49	0,507066537521289									LIMS2	0,286303602501495
										NCOR2	0,313306201999209	LNX2	0,296073449154927													SYNE1	0,506626697296473									NR2F2	0,285136157502815
										STK17A	0,312976057335147	ACACA	0,296060671138168													FAM161A	0,506277771142634									RBMS3	0,284255757176936
										NUPR1	0,312364073710837	ZDHHC21	0,295923241219589													PALMD	0,505729994981333									HMBOX1	0,283498760345195
										ITGB1	0,311611571463374	GAS5	0,295387730449259													DNAI2	0,505034512734372									MXD4	0,283161443727383
										PKP3	0,311151928610272	DCBLD2	0,29538591997202													CCP110	0,504375182144231									ITM2B	0,282568934709473
										GAB1	0,310951028910944	EPDR1	0,294448224777005													C2orf50	0,502561769315728									TANC1	0,281412392095263
										PXDC1	0,307842079724385	SPRY4	0,293205632946598													TMEM59	0,502442734342914									TOX2	0,281002274372262
										CD9	0,307204141396978	CACNB4	0,292221509986625													EFHC2	0,501516546733317									HIP1	0,280700333867838
										RASSF8	0,306969779405109	TM7SF2	0,291811385347597													LRBA	0,500342945188166									ARC	0,280274165729979
										TBC1D2	0,304637035579392	SLC22A3	0,291596533959626													PIH1D2	0,499418309398564									CDC37	0,279293291574816
										LINC01290	0,303588394939017	NR2F6	0,289168630393179													SYT8	0,498199219768183									LAMA5	0,278873512920266
										JADE1	0,303122796729259	C12orf49	0,288820046590946													ACYP1	0,497611169750555									CDKN1A	0,278233017342322
										MTARC2	0,302213130665709	DHCR7	0,288800171550191													FAIM	0,495163411120099									PPP1R15A	0,278116164098555
										LAPTM4B	0,302178270345537	AMD1	0,288651997262695													VWA3B	0,493936714919286									TAP1	0,278014684541527
										PMVK	0,301934488707107	EI24	0,288361817791391													SELENOW	0,493696361894337									TNFRSF6B	0,27793495368133
										NDFIP2	0,301502247372016	SPIRE1	0,28835040401971													C22orf15	0,493695104359843									ZNF503	0,276240754239738
										BLVRB	0,299990823237029	HSD17B6	0,28683786983942													C15orf65	0,492158880360064									HLA-A	0,275745017255278
										HSD17B6	0,297450314583612	AKAP1	0,285779232809214													BCO2	0,491114941027885									SERPINE1	0,27526632471962
										GOLGA8A	0,29744263659864	DCXR	0,285505897869125													UBAC1	0,491038241383782									MAOA	0,274864618364682
										SH3RF1	0,297335300151428	PHLDA2	0,285430979948213													WEE1	0,490010841016974									ZBTB20	0,27421463314774
										TSPAN15	0,296564316260695	GSTA4	0,284855464310922													SRGAP3	0,489734286220512									PLVAP	0,274082862147026
										ABCA1	0,296429127972084	SOD3	0,284686648364759													GOLM1	0,489733182322132									UGCG	0,273910723186245
										LMTK2	0,295555796230145	C1R	0,284651172195283													KIF27	0,489650128107337									DPYSL2	0,27245958096699
										SLC35A3	0,295312729743338	SC5D	0,284531893927017													RPGRIP1L	0,48818705292135									GJA5	0,272097122410613
										TAGLN2	0,294965877163675	GUCY1A1	0,284142436993225													HAGHL	0,48783426611163									MT1E	0,270805659192181
										ZC3H14	0,294878743669013	GLO1	0,283830287564512													TP53INP1	0,487323517084427									TGFB1I1	0,269866544800907
										MICAL2	0,294807430003907	PPP1R14C	0,282588000065171													PCM1	0,487194149817373									GIT1	0,269673630860846
										GPRIN2	0,294616409309957	TRAF4	0,281875313702571													DDR1	0,486602758572652									IL32	0,269553976717872
										FAS	0,293975145805683	PID1	0,281572750356999													SHROOM3	0,486510354568679									EVA1C	0,268507494072666
										SERINC1	0,293488088155162	CPNE3	0,281009408103148													RIBC1	0,48456086570606									GNAI2	0,267442196074709
										LSR	0,291741042984521	SNHG7	0,281006037398813													WDR63	0,484182005775188									TNS2	0,267276999468571
										PPFIBP1	0,291083203888632	TMEM30B	0,280931985751115													PTPRF	0,483278698665498									MEF2A	0,267044761715352
										FLNB	0,290752654424618	RASSF7	0,280574487860109													TTC21A	0,483202705476148									LPAR6	0,266662974209606
										PRRG4	0,290696373968737	USP54	0,280103141949967													TP53TG1	0,482476416253555									MYL12B	0,266644133593108
										HSBP1L1	0,290339152132081	VWA1	0,27960363450864													GAS8	0,482190302814204									RCAN1	0,266231310844858
										FOXA2	0,290145342584834	HMGCR	0,279219849477438													IFT74	0,481247061479057									SNCG	0,265998450688214
										LGALS3BP	0,289100052851829	BNIP3	0,278498957488197													NRAV	0,479600782803309									OPTN	0,265626008667278
										ITGA2	0,288708728066291	GPR160	0,278454165997523													CCDC40	0,479484967528177									SLCO4A1	0,265224801791882
										BCL2L1	0,288588404733862	ESAM	0,277285113341717													STOML3	0,479127412019039									PLS3	0,264677985089922
										HPCAL1	0,287489354622643	PTPRG	0,276190462840531													CFAP65	0,477794352292291									MYO1C	0,26457065689077
										MYO9A	0,287345958283182	PNKD	0,274975173671912													LRRC71	0,476413734570715									BCL3	0,264347730700759
										ARHGAP44	0,286937138282072	ABCC4	0,274813985654284													ZC2HC1A	0,475397818381815									SPNS2	0,263459536574856
										PRDX1	0,286603310969314	MICAL2	0,274761648012229													CEP83	0,475293821858014									EPB41L2	0,262395139460772
										ABCA7	0,2854638459567	VEGFA	0,274608363780563													DNAH3	0,475128228921274									FAM167B	0,262377687901686
										SUN1	0,285440461239653	EFEMP1	0,274527655265792													HSPBP1	0,474821261809686									CEMIP2	0,262004053695811
										LDLR	0,285270977324369	FAM177A1	0,273139624634679													MARCHF10	0,474523259496065									HRH1	0,261496775965545
										FAM177A1	0,283658471346691	MCCC1	0,273023979545553													CDHR4	0,472914954307488									GATA2-AS1	0,261419185030824
										ATXN2	0,283431286407373	CAPN8	0,272555583874734													ERGIC3	0,470395886590169									FGD5	0,26007523796436
										PDZK1IP1	0,282881743818812	MVP	0,272421136206481													C1orf87	0,470115868483021									SOCS2	0,259590559248956
										RBPMS	0,282482134342121	TEAD1	0,271959447984916													FOXA1	0,468743566586268									TTC28	0,259480962666154
										NCOA7	0,28213960417562	FOXA1	0,271755030400275													MPC2	0,468687715974752									FRY	0,259225538580003
										TSPAN4	0,280337084769354	AFDN	0,271033687202705													PRKAR1A	0,468609563110564									ITPRID2	0,256863448214528
										DOCK5	0,279968339028981	SUSD2	0,27086357987148													CALM2	0,468597529518438									MGST2	0,256814429683066
										GTF2I	0,279481761030563	CHI3L2	0,27081979202103													CH17-340M24.3	0,468032348347379									ELK3	0,255428301735381
										ADK	0,279405000831414	CLIC2	0,269110359456049													RSPH3	0,466943746098521									SON	0,255416510655704
										SLC12A4	0,278238920252001	TJP1	0,269054798043491													CFAP57	0,466057330664936									NASP	0,255007209240852
										IFITM3	0,277902584902848	SPINT1-AS1	0,268787380368355													LNC-LBCS	0,463581022061903									CAMTA1	0,25460910829935
										SULT2B1	0,277193755963193	GOLT1A	0,268770592631333													FAM104B	0,463325912467462									ST6GALNAC3	0,253779998535954
										IFI27	0,276683115658383	PGRMC1	0,268574805823302													FGF14	0,461447867308569									COL18A1	0,253314371995314
										APLP2	0,276664738250099	SLC12A2	0,267643443772197													LMO7	0,457613274404731									CDC42EP4	0,251092482549987
										GNG12	0,27585092482915	MMP28	0,266927257530003													MYEF2	0,457385591575342
										AGRN	0,274705173401008	FDFT1	0,266698509868534													DLEC1	0,456402568300493
										P4HA2	0,273585337943584	SCN1A	0,266176189386298													GSTP1	0,456130631941326
										CRB3	0,273285222366081	EEF2	0,266018129544079													TMEM232	0,45508659837251
										CTNNBIP1	0,27292144175976	ESRP1	0,266000427556193													CCDC17	0,454398793485201
										DAG1	0,272800288289005	TXNDC17	0,265192808491911													SLFN13	0,453456586766683
										ANKRD13A	0,272751892333745	HLF	0,265073796155833													JPT2	0,452731996380373
										NHSL1	0,271972363287247	RAB27A	0,264535744093093													SPAG8	0,452695508260443
										BAIAP2	0,271760504330574	HOOK1	0,263548472480114													TTC26	0,451365108346851
										UNC13D	0,270946596092815	ADGRV1	0,26320089762465													TMEM45B	0,450694994919378
										FAM174B	0,270691491409301	C1GALT1	0,263181622606063													RABL2A	0,447702178802792
										RANBP17	0,270247063854986	LGALSL	0,262936975818108													PPP1R14C	0,447628339216689
										DPYSL2	0,269427572619089	SREBF2	0,262847265984387													MIR99AHG	0,446701329180403
										ZNF431	0,269424280723656	IRX5	0,262645250230611													ABCA13	0,446225628863929
										FBLN5	0,268926739909986	EBP	0,262633832715578													TRIM2	0,445967622031956
										TP53BP2	0,268828792682423	ST3GAL5	0,261705442805986													GRIN3B	0,445914954430458
										AC027288.3	0,268028619383721	TOR1AIP2	0,261458745097124													WLS	0,445791807150746
										OSMR	0,267451395551981	MYC	0,261357070046322													IFT80	0,445723549234597
										INF2	0,26668852847297	RAB3IP	0,261322416896869													PLPPR3	0,445342687291101
										SHANK2	0,266298122526111	KIDINS220	0,261195010253671													TUBB4B	0,443908591591117
										CARMIL1	0,266029630488354	LLGL2	0,261010452114489													EFHB	0,443519677312107
										CLPTM1L	0,263769654109439	PCBD1	0,260809377955993													COBL	0,443413375250525
										CAPNS1	0,263768759845188	TMEM63B	0,260663835461173													CFAP74	0,443002861271758
										TANC1	0,261895155148979	ATP8A1	0,260339095116912													INHBB	0,44280686107314
										ALDH3B1	0,261420887022748	MMAB	0,260198714025574													UBXN10	0,442525402925663
										TMPRSS2	0,261364321012597	JUP	0,259969407910924													ANKRD65	0,436654441595005
										GALNT18	0,260956959292922	ITGA3	0,259736451385829													C17orf97	0,435237194559171
										ELF3	0,260734967411233	RAB17	0,257491629316483													C11orf49	0,434156131352594
										DYNC1H1	0,25940830440842	CFL2	0,25675752307154													RFX2	0,433166927988981
										VEPH1	0,258774446841133	USP13	0,256434959004351													DMD	0,432725894415121
										LPP	0,258172040659288	TTC39A	0,256401523327953													AC004832.1	0,432408608085993
										PLCXD2	0,257228266834307	TFCP2L1	0,255936166409167													DZIP1L	0,431119159059975
										TNFAIP1	0,257133035949241	PTK7	0,255578660008137													LRG1	0,428670335872127
										PLCE1	0,255798034001674	PIP5K1B	0,255491890904456													ABHD2	0,428331983621605
										OTUD7B	0,252822594910764	SPAG9	0,255381975900285													ABI2	0,428244420990278
										RHOF	0,251944558875277	AOPEP	0,254950881165821													CCDC65	0,428005645826278
										NR2F6	0,251339561765896	LRP2	0,254934859555941													IGF2BP2	0,427974248116215
										TMEM41B	0,251254812435613	SARS1	0,254435481175753													ECT2L	0,426510853544879
										ABHD2	0,250838878603005	MAPK13	0,253814168964335													NAT14	0,426444011251836
										RNF145	0,250567273066472	RAP1GAP	0,253423076064185													HSPA4L	0,425447858095429
												MYH14	0,252869683020961													STOX1	0,42425548349011
												PDZK1IP1	0,252408807700422													MPDZ	0,423942485517822
												REV1	0,250363255229305													MAP1A	0,423520640878817
																										SPINT2	0,423222714647448
																										CCDC33	0,421759472155256
																										ARFGEF3	0,421380259064368
																										YWHAE	0,419997403862268
																										TJP3	0,419217177932488
																										LRWD1	0,419206443983036
																										DENND6B	0,417729997763484
																										C21orf58	0,417237222021434
																										CCDC114	0,415468413580451
																										GPR162	0,415434197328034
																										CCDC189	0,415249636017047
																										PTPRT	0,414629582652653
																										AC234582.1	0,412729628747968
																										COLCA1	0,4116113925655
																										ANXA2	0,411571762813626
																										KCNN3	0,411400306997444
																										FRMPD2	0,409156164771456
																										PTPRN2	0,409045919003521
																										MAP6	0,406962392112675
																										NGRN	0,406453670501711
																										IFT46	0,405728916762479
																										NR2F1	0,404975433494237
																										LRRC4	0,404411771243486
																										CYB561	0,403900179803214
																										ZNF487	0,403224668587283
																										LINC01513	0,40088252891198
																										WDR90	0,3997667187866
																										TNFRSF19	0,398965545771369
																										CRACDL	0,398435291691566
																										CHCHD6	0,396771956661046
																										STRBP	0,396412030345904
																										CELSR1	0,395729661362603
																										TSNAXIP1	0,391592567297371
																										CLDN1	0,388410915649333
																										PRSS12	0,387699554511886
																										IL20RA	0,387541501984863
																										GTF2I	0,387381549625565
																										PIP	0,386877493507247
																										MDH1B	0,386324686709928
																										SUN1	0,384913636242887
																										DNAI1	0,383731148090564
																										LZTFL1	0,381751565468168
																										ENKD1	0,380937241340994
																										VWA3A	0,380266970456543
																										FBXO36	0,378927238483636
																										DNAH2	0,377904837506168
																										DOC2A	0,377484642016885
																										IRF6	0,376969515870907
																										ALMS1	0,376958271498987
																										SORBS2	0,376687474099292
																										CAST	0,376506663882284
																										SMPD2	0,370327663095812
																										DCDC2	0,370095890954191
																										EFCAB12	0,369941243942786
																										MORN1	0,369685100966688
																										BBS4	0,369125215319509
																										CFAP77	0,367593359752449
																										ERICH6-AS1	0,36716469540271
																										C6orf132	0,365390589384809
																										CRIP2	0,364004680295377
																										AL121899.1	0,362445263908452
																										DZANK1	0,361418972108846
																										LRRC73	0,360316462333284
																										CAPS2	0,359412736615616
																										PLEKHB1	0,35912804295267
																										DNAAF6	0,358699219149337
																										RAB36	0,35841414133875
																										FBXO15	0,356593160643614
																										TOGARAM1	0,356196205101548
																										LINC01765	0,355702776449257
																										LMLN	0,355042201778236
																										HSPA12A	0,352623856624748
																										RBKS	0,351829568470613
																										CERKL	0,35108904377477
																										PPP1R32	0,348397570417509
																										ANKRD42	0,348247001022747
																										CFAP58	0,345572726405801
																										FUZ	0,344901464626051
																										ARHGAP42	0,342426668173279
																										ICA1L	0,34076363549925
																										FSTL1	0,340039666566014
																										PGAP1	0,339033449328129
																										HSD11B1L	0,335993143446909
																										WDR19	0,334922229690373
																										C10orf95	0,334549095190876
																										CCDC187	0,334049196156936
																										HHLA2	0,33161293750355
																										ARMC2	0,331444761498039
																										PPOX	0,330193608416926
																										APOD	0,329854876782977
																										AC130456.2	0,329573268830351
																										OMG	0,329162628051495
																										ARHGAP39	0,327939483847195
																										KLHDC9	0,327890724222715
																										LINC00271	0,327604881941846
																										KIF19	0,327372735035957
																										SERTAD4-AS1	0,325281361760386
																										EPB41L4B	0,322277020381154
																										DCDC2B	0,321173698215862
																										AKAP6	0,316075432730716
																										METTL27	0,314697128708496
																										DZIP1	0,3140188593788
																										LCA5L	0,313984254121926
																										BICC1	0,313461120127678
																										CENPM	0,313028066077168
																										MAK	0,310993645102676
																										NME9	0,309546939612761
																										PRR15	0,309526501990992
																										WDR93	0,307678645674273
																										TRIM29	0,307592575624617
																										LEKR1	0,307508611655016
																										GSTA1	0,307273251318975
																										SMIM5	0,305519307096307
																										ZDHHC1	0,304724276062251
																										ZSCAN18	0,304314935397741
																										KIAA0556	0,304270220012167
																										ANKRD45	0,303914658822154
																										CCDC157	0,303295598174115
																										CCL15	0,29994336639702
																										C1orf141	0,297920119018529
																										CDKL1	0,297125543272875
																										VNN3	0,294877742034826
																										BICDL2	0,294110465678697
																										C2orf73	0,293100009405198
																										LINC01571	0,291099090120935
																										FBXW9	0,290076126939551
																										TTLL7	0,288458672670896
																										PSD3	0,288182684049533
																										AL121956.6	0,286578216842328
																										WDR35	0,286206612862661
																										RIBC2	0,286139344707945
																										CATIP	0,285248666991921
																										DNAJB13	0,285240875770424
																										LRRC49	0,284600603863209
																										LRRC43	0,283258439361627
																										AGBL4	0,280520924337423
																										LAMC2	0,28031854147607
																										NSUN7	0,279524892170787
																										PZP	0,278533169594687
																										CYP4X1	0,278394614558473
																										LINC02166	0,278189707825535
																										CCNO	0,276881844484189
																										KIF6	0,27473744836809
																										SLC22A23	0,274246874951231
																										BBS5	0,273730987422927
																										CCDC39	0,273575442219077
																										SPATA4	0,271104156939537
																										CCNA1	0,270285113457109
																										PAIP2B	0,269795764927743
																										C10orf67	0,269733026261094
																										ENPP5	0,26919090456682
																										AC013470.2	0,267774422996173
																										C1orf158	0,266964695806881
																										CLDN16	0,266008037207631
																										SPATA6L	0,264736177049621
																										RSPH14	0,262202879434506
																										MINDY4	0,261948382042957
																										CRLF1	0,260530865120604
																										PLEKHS1	0,260450636314772
																										TCTN2	0,260324801674236
																										LINC01091	0,259284840802701
																										FBXL13	0,259059974620902
																										SIX4	0,25674278035012
																										RHPN2	0,256462917030653
																										SLITRK6	0,255724845330683
																										RHPN1	0,254978294361239
																										CLDN8	0,254168589774984
																										KCNRG	0,253664873967831
																										BAIAP3	0,253363838957737
																										EFCAB6	0,2520339107749
																										TTLL9	0,251688782752815
																										COL21A1	0,251121870061356
																										DPY19L2	0,251050756710448
																										SMIM41	0,2505297064119
																										SEPTIN5	0,250012648372245
[truncated: 2 more columns]
