# Supplementary material for: SARS-CoV2 infection in whole lung primarily targets macrophages that display subset-specific responses
Source: Cell Mol Life Sci. 2024 Aug 15;81(1):351. doi: 10.1007/s00018-024-05322-z (PMC11335275; doi:10.1007/s00018-024-05322-z)
Supplement: Supplementary file 11 — Supplementary file11 (XLSX 13 KB) [file 18_2024_5322_MOESM11_ESM.xlsx]

## Sheet: Legend
Additional file 11. Viral sequences of the SARS-CoV-2 mapping on the cell identities of the “integrated UMAP-filtered”. The CellRanger files (filtered_feature_bc_matrix directory) of the donor 2 and 3 scRNA-seq data were analyzed in order to identify the cell barcodes containing at least one read mapping to the nebulized SARS-CoV-2 genome. The bam file possorted_genome_bam.bam produced by CellRan…

## Sheet: Viral reads
Donor	Total/HLA-DR	Read	Cell	Genome position	CIGAR	Read	Alignment
2	Total	NS500446:728:HK5K3BGXG:4:13403:11596:13547	AACAGGGTCTACTGCC_2	29667	64M	TCACATAGCAATCTTTAATCAGTGTGTAACATTAGGGAGGACTTGAAAGAGCCACCACATTTTC	Strand=Plus/Plus Query 1 TCACATAGCAATCTTTAATCAGTGTGTAACATTAGGGAGGACTTGAAAGAGCCACCACATTTTC 64 |||||||||||||||||||||||||||||||||||||||||||||||||||||||||||||||| Sbjct 29667 TCACATAGCAATCTTTAATCAGTGTGTAACATTAGGGAGGACTTGAAAGAGCCACCACATTTTC 29730
2	Total	NS500446:728:HK5K3BGXG:1:22207:6483:5311	AACAGGGTCTACTGCC_2	29654	64M	GTTAACTTTAATCTCACATAGCAATCTTTAATCAGTGTGTAACATTAGGGAGGACTTGAAAGAG	Strand=Plus/Plus Query 1 GTTAACTTTAATCTCACATAGCAATCTTTAATCAGTGTGTAACATTAGGGAGGACTTGAAAGAG 64 |||||||||||||||||||||||||||||||||||||||||||||||||||||||||||||||| Sbjct 29654 GTTAACTTTAATCTCACATAGCAATCTTTAATCAGTGTGTAACATTAGGGAGGACTTGAAAGAG 29717
2	Total	NS500446:728:HK5K3BGXG:3:11411:25199:20362	AACGTCAAGGAATTAC_2	29523	30S34M	AAGCAGTGGTATCAACGCAGAGTACATGGGCTCAGGCCTAAACTCATGCAGACCACACAAGGCA	Strand=Plus/Plus Query 31 CTCAGGCCTAAACTCATGCAGACCACACAAGGCA 64 |||||||||||||||||||||||||||||||||| Sbjct 29523 CTCAGGCCTAAACTCATGCAGACCACACAAGGCA 29556
2	Total	NS500446:728:HK5K3BGXG:1:21308:23742:4506	CCGGGTATCCTATTGT_2	29383	64M	GGACAAAAAGAAGAAGGCTGATGAAACTCAAGCCTTACCGCAGAGACAGAAGAAACAGCAAACT	Strand=Plus/Plus Query 1 GGACAAAAAGAAGAAGGCTGATGAAACTCAAGCCTTACCGCAGAGACAGAAGAAACAGCAAACT 64 |||||||||||||||||||||||||||||||||||||||||||||||||||||||||||||||| Sbjct 29383 GGACAAAAAGAAGAAGGCTGATGAAACTCAAGCCTTACCGCAGAGACAGAAGAAACAGCAAACT 29446
2	Total	NS500446:728:HK5K3BGXG:1:21112:17118:12745	CCGGGTATCCTATTGT_2	29601	64M	GTCTACTCTTGTGCAGAATGAATTCTCGTAACTACATAGCACAAGTAGATGTAGTTAACTTTAA	Strand=Plus/Plus Query 1 GTCTACTCTTGTGCAGAATGAATTCTCGTAACTACATAGCACAAGTAGATGTAGTTAACTTTAA 64 |||||||||||||||||||||||||||||||||||||||||||||||||||||||||||||||| Sbjct 29601 GTCTACTCTTGTGCAGAATGAATTCTCGTAACTACATAGCACAAGTAGATGTAGTTAACTTTAA 29664
2	Total	NS500446:728:HK5K3BGXG:4:23607:13929:8350	CCGGGTATCCTATTGT_2	29671	64M	ATAGCAATCTTTAATCAGTGTGTAACATTAGGGAGGACTTGAAAGAGCCACCACATTTTCACCG	Strand=Plus/Plus Query 1 ATAGCAATCTTTAATCAGTGTGTAACATTAGGGAGGACTTGAAAGAGCCACCACATTTTCACCG 64 |||||||||||||||||||||||||||||||||||||||||||||||||||||||||||||||| Sbjct 29671 ATAGCAATCTTTAATCAGTGTGTAACATTAGGGAGGACTTGAAAGAGCCACCACATTTTCACCG 29734
2	Total	NS500446:728:HK5K3BGXG:1:23202:13054:9825	CCGGGTATCCTATTGT_2	29569	64M	AAACGTTTTCGCTTTTCCGTTTACGATATATAGTCTACTCTTGTGCAGAATGATTTCTCGTAAC	Strand=Plus/Plus Query 1 AAACGTTTTCGCTTTTCCGTTTACGATATATAGTCTACTCTTGTGCAGAATGATTTCTCGTAAC 64 ||||||||||||||||||||||||||||||||||||||||||||||||||||| |||||||||| Sbjct 29569 AAACGTTTTCGCTTTTCCGTTTACGATATATAGTCTACTCTTGTGCAGAATGAATTCTCGTAAC 29632
2	Total	NS500446:728:HK5K3BGXG:2:22307:13774:11929	CTCAATTCACACCAGC_2	29751	64M	GATCGAGTGTACAGTGAACAATGCTAGGGAGAGCTGCCTATATGGAAGAGCCCTAATGTGTAAA	Strand=Plus/Plus Query 1 GATCGAGTGTACAGTGAACAATGCTAGGGAGAGCTGCCTATATGGAAGAGCCCTAATGTGTAAA 64 |||||||||||||||||||||||||||||||||||||||||||||||||||||||||||||||| Sbjct 29751 GATCGAGTGTACAGTGAACAATGCTAGGGAGAGCTGCCTATATGGAAGAGCCCTAATGTGTAAA 29814
2	Total	NS500446:728:HK5K3BGXG:1:11201:23163:4734	CTGCTCATCCGACAGC_2	29691	64M	TGTAACATTAGGGAGGACTTGAAAGAGCCACCACATTTTCACCGAGGCCACGCGGAGTACGATC	Strand=Plus/Plus Query 1 TGTAACATTAGGGAGGACTTGAAAGAGCCACCACATTTTCACCGAGGCCACGCGGAGTACGATC 64 |||||||||||||||||||||||||||||||||||||||||||||||||||||||||||||||| Sbjct 29691 TGTAACATTAGGGAGGACTTGAAAGAGCCACCACATTTTCACCGAGGCCACGCGGAGTACGATC 29754
2	Total	NS500446:728:HK5K3BGXG:1:13105:8279:13931	CTGTGGGGTAAGGCTG_2	29690	64M	GTGTAACATTAGGGAGGACTTGAAAGAGCCACCACATTTTCACCGAGGCCACGCGGAGTACGAT	Strand=Plus/Plus Query 1 GTGTAACATTAGGGAGGACTTGAAAGAGCCACCACATTTTCACCGAGGCCACGCGGAGTACGAT 64 |||||||||||||||||||||||||||||||||||||||||||||||||||||||||||||||| Sbjct 29690 GTGTAACATTAGGGAGGACTTGAAAGAGCCACCACATTTTCACCGAGGCCACGCGGAGTACGAT 29753
2	Total	NS500446:728:HK5K3BGXG:2:23306:16089:12817	GAGCCTGAGCAAACAT_2	29706	64M	GACTTGAAAGAGCCACCACATTTTCACCGAGGCCACGCGGAGTACGATCGAGTGTACAGTGAAC	Strand=Plus/Plus Query 1 GACTTGAAAGAGCCACCACATTTTCACCGAGGCCACGCGGAGTACGATCGAGTGTACAGTGAAC 64 |||||||||||||||||||||||||||||||||||||||||||||||||||||||||||||||| Sbjct 29706 GACTTGAAAGAGCCACCACATTTTCACCGAGGCCACGCGGAGTACGATCGAGTGTACAGTGAAC 29769
2	Total	NS500446:728:HK5K3BGXG:2:12112:16409:1791	GCAGTTACAACCGACC_2	25383	64M	AAACGAACTTATGGATTTGTTTATGAGAATCTTCACAATTGGAACTGTAACTTTGAAGCAAGGT	Strand=Plus/Plus Query 1 AAACGAACTTATGGATTTGTTTATGAGAATCTTCACAATTGGAACTGTAACTTTGAAGCAAGGT 64 |||||||||||||||||||||||||||||||||||||||||||||||||||||||||||||||| Sbjct 25383 AAACGAACTTATGGATTTGTTTATGAGAATCTTCACAATTGGAACTGTAACTTTGAAGCAAGGT 25446
2	Total	NS500446:728:HK5K3BGXG:1:12310:4876:7855	GCAGTTACAACCGACC_2	29747	64M	GTACGATCGAGTGTACAGTGAACAATGCTAGGGAGAGCTGCCTATATGGAAGAGCCCTAATGTG	Strand=Plus/Plus Query 1 GTACGATCGAGTGTACAGTGAACAATGCTAGGGAGAGCTGCCTATATGGAAGAGCCCTAATGTG 64 |||||||||||||||||||||||||||||||||||||||||||||||||||||||||||||||| Sbjct 29747 GTACGATCGAGTGTACAGTGAACAATGCTAGGGAGAGCTGCCTATATGGAAGAGCCCTAATGTG 29810
2	Total	NS500446:728:HK5K3BGXG:2:12310:20652:16785	GGCTTTCAGTCACGCC_2	29523	64M	CTCAGTCCTAAACTCATGCAGACCACACAAGGCAGATCGGCTATATAAACGTTTTCGCTTTTCC	Strand=Plus/Plus Query 1 CTCAGTCCTAAACTCATGCAGACCACACAAGGCAGATCGGCTATATAAACGTTTTCGCTTTTCC 64 ||||| ||||||||||||||||||||||||||||||| |||||||||||||||||||||||||| Sbjct 29523 CTCAGGCCTAAACTCATGCAGACCACACAAGGCAGATGGGCTATATAAACGTTTTCGCTTTTCC 29586
2	Total	NS500446:728:HK5K3BGXG:2:12206:11441:19431	GTTACAGCATGGGCAA_2	29643	64M	AAGTAGATGTAGTTAACTTTAATCTCACATAGCAATCTTTAATCAGTGTGTAACATTAGGGAGG	Strand=Plus/Plus Query 1 AAGTAGATGTAGTTAACTTTAATCTCACATAGCAATCTTTAATCAGTGTGTAACATTAGGGAGG 64 |||||||||||||||||||||||||||||||||||||||||||||||||||||||||||||||| Sbjct 29643 AAGTAGATGTAGTTAACTTTAATCTCACATAGCAATCTTTAATCAGTGTGTAACATTAGGGAGG 29706
2	Total	NS500446:728:HK5K3BGXG:4:22510:2584:2581	TACGTCCTCTTAGGAC_2	29601	64M	GTCTACTCTTGTGCAGAATGAATTCTCGTAACTACATAGCACAAGTAGATGTAGTTAACTTTAA	Strand=Plus/Plus Query 1 GTCTACTCTTGTGCAGAATGAATTCTCGTAACTACATAGCACAAGTAGATGTAGTTAACTTTAA 64 |||||||||||||||||||||||||||||||||||||||||||||||||||||||||||||||| Sbjct 29601 GTCTACTCTTGTGCAGAATGAATTCTCGTAACTACATAGCACAAGTAGATGTAGTTAACTTTAA 29664
2	Total	NS500446:728:HK5K3BGXG:1:13105:4066:8919	TAGTGCACAAACCGGA_2	29617	64M	AATGAATTCTCGTAACTACGTAGCACAAGTAGATGTAGTTAACTTTAATCTCACATAGCAATCT	Strand=Plus/Plus Query 1 AATGAATTCTCGTAACTACGTAGCACAAGTAGATGTAGTTAACTTTAATCTCACATAGCAATCT 64 ||||||||||||||||||| |||||||||||||||||||||||||||||||||||||||||||| Sbjct 29617 AATGAATTCTCGTAACTACATAGCACAAGTAGATGTAGTTAACTTTAATCTCACATAGCAATCT 29680
2	Total	NS500446:728:HK5K3BGXG:4:11508:23962:20312	TCGACGGGTCTCCCTA_2	29665	64M	TCTCACATAGCAATCTTTAATCAGTGTGTAACATTAGGGAGGACTTGAAAGAGCCACCACATTT	Strand=Plus/Plus Query 1 TCTCACATAGCAATCTTTAATCAGTGTGTAACATTAGGGAGGACTTGAAAGAGCCACCACATTT 64 |||||||||||||||||||||||||||||||||||||||||||||||||||||||||||||||| Sbjct 29665 TCTCACATAGCAATCTTTAATCAGTGTGTAACATTAGGGAGGACTTGAAAGAGCCACCACATTT 29728
2	Total	NS500446:728:HK5K3BGXG:2:12212:18594:6306	TGAATCGGTGGATACG_2	29666	64M	CTCACATAGCAATCTTTAATCAGTGTGTAACATTAGGGAGGACTTGAAAGAGCCACCACATTTT	Strand=Plus/Plus Query 1 CTCACATAGCAATCTTTAATCAGTGTGTAACATTAGGGAGGACTTGAAAGAGCCACCACATTTT 64 |||||||||||||||||||||||||||||||||||||||||||||||||||||||||||||||| Sbjct 29666 CTCACATAGCAATCTTTAATCAGTGTGTAACATTAGGGAGGACTTGAAAGAGCCACCACATTTT 29729
2	Total	NS500446:728:HK5K3BGXG:1:21311:26373:4679	TTTGATCTCGTTGTAG_2	29612	64M	TGCAGAATGAATTCTCGTAACTACATAGCACAAGTAGATGTAGTTAACTTTAATCTCACATAGC	Strand=Plus/Plus Query 1 TGCAGAATGAATTCTCGTAACTACATAGCACAAGTAGATGTAGTTAACTTTAATCTCACATAGC 64 |||||||||||||||||||||||||||||||||||||||||||||||||||||||||||||||| Sbjct 29612 TGCAGAATGAATTCTCGTAACTACATAGCACAAGTAGATGTAGTTAACTTTAATCTCACATAGC 29675
2	HLA-DR	NS500446:729:HK2Y5BGXG:1:11102:12880:14581	CCGGTAGAGGAGGGTG_4	29659	64M	CTTTAATCTCACATAGCAATCTTTAATCAGTGTGTAACATTAGGGAGGACTTGAAAGAGCCACC	Strand=Plus/Plus Query 1 CTTTAATCTCACATAGCAATCTTTAATCAGTGTGTAACATTAGGGAGGACTTGAAAGAGCCACC 64 |||||||||||||||||||||||||||||||||||||||||||||||||||||||||||||||| Sbjct 29659 CTTTAATCTCACATAGCAATCTTTAATCAGTGTGTAACATTAGGGAGGACTTGAAAGAGCCACC 29722
2	HLA-DR	NS500446:729:HK2Y5BGXG:1:21203:23862:6203	CCGGTAGAGGAGGGTG_4	29708	64M	CTTGAAAGAGCCACCACATTTTCACCGAGGCCACGCGGAGTACGATCGAGTGTACAGTGAACAA	Strand=Plus/Plus Query 1 CTTGAAAGAGCCACCACATTTTCACCGAGGCCACGCGGAGTACGATCGAGTGTACAGTGAACAA 64 |||||||||||||||||||||||||||||||||||||||||||||||||||||||||||||||| Sbjct 29708 CTTGAAAGAGCCACCACATTTTCACCGAGGCCACGCGGAGTACGATCGAGTGTACAGTGAACAA 29771
2	HLA-DR	NS500446:729:HK2Y5BGXG:2:21105:20591:10819	CCGGTAGAGGAGGGTG_4	29722	64M	CACATTTTCACCGAGGCCACGCGGAGTACGATCGAGTGTACAGTGAACAATGCTAGGGAGAGCT	Strand=Plus/Plus Query 1 CACATTTTCACCGAGGCCACGCGGAGTACGATCGAGTGTACAGTGAACAATGCTAGGGAGAGCT 64 |||||||||||||||||||||||||||||||||||||||||||||||||||||||||||||||| Sbjct 29722 CACATTTTCACCGAGGCCACGCGGAGTACGATCGAGTGTACAGTGAACAATGCTAGGGAGAGCT 29785
2	HLA-DR	NS500446:729:HK2Y5BGXG:1:12103:3789:16999	GATCAGTCACTGGCCA_4	29702	64M	GGAGGACTTGAAAGAGCCACCACATTTTCACCGAGGCCACGCGGAGTACGATCGAGTGTACAGT	Strand=Plus/Plus Query 1 GGAGGACTTGAAAGAGCCACCACATTTTCACCGAGGCCACGCGGAGTACGATCGAGTGTACAGT 64 |||||||||||||||||||||||||||||||||||||||||||||||||||||||||||||||| Sbjct 29702 GGAGGACTTGAAAGAGCCACCACATTTTCACCGAGGCCACGCGGAGTACGATCGAGTGTACAGT 29765
2	Total	NS500446:748:H3LL3BGXH:2:23110:26036:9893	AGCCAGCAGTTTCAGC_6	29618	64M	ATGAATTCTCGTAACTACATAGCACAAGTAGATGTAGTTAACTTTAATCTCACATAGCAATCTT	Strand=Plus/Plus Query 1 ATGAATTCTCGTAACTACATAGCACAAGTAGATGTAGTTAACTTTAATCTCACATAGCAATCTT 64 |||||||||||||||||||||||||||||||||||||||||||||||||||||||||||||||| Sbjct 29618 ATGAATTCTCGTAACTACATAGCACAAGTAGATGTAGTTAACTTTAATCTCACATAGCAATCTT 29681
3	Total	NS500446:748:H3LL3BGXH:2:23312:1835:17573	GTGAGTTAGGCGAACT_6	2857	16M6S	TAAATGAGTTCGCCTGGCTCAC	Query 1 TAAATGAGTTCGCCTG 16 |||||||||||||||| Sbjct 2857 TAAATGAGTTCGCCTG 2872
3	HLA-DR	NS500446:774:HJYLCBGXH:3:13504:12594:20349	CGGGTGTGTTAGTTCG_8	29659	62M2S	CTTTAATCTCACATAGCAATCTTTAATCNGTGTGTAACATTAGGNAGGACNNGAANNNGNCANN	Strand=Plus/Plus Query 1 CTTTAATCTCACATAGCAATCTTTAATCNGTGTGTAACATTAGGNAGGAC 50 |||||||||||||||||||||||||||| ||||||||||||||| ||||| Sbjct 29659 CTTTAATCTCACATAGCAATCTTTAATCAGTGTGTAACATTAGGGAGGAC 29708
3	HLA-DR	NS500446:774:HJYLCBGXH:1:11106:16426:5626	GGATCTACAATACCTG_8	29664	28S36M	GCAGTGGTATCAACGCAGAGTACATGGGATCTCACATAGCAATCTTTAATCAGTGTGTAACATT	Strand=Plus/Plus Query 29 ATCTCACATAGCAATCTTTAATCAGTGTGTAACATT 64 |||||||||||||||||||||||||||||||||||| Sbjct 29664 ATCTCACATAGCAATCTTTAATCAGTGTGTAACATT 29699
3	HLA-DR	NS500446:774:HJYLCBGXH:1:11112:16827:5231	GGATCTACAATACCTG_8	29663	64M	AATCTCACATAGCAATCTTTAATCAGTGTGTAACATTAGGGAGGACTTGAAAGAGCCACCACAT	Strand=Plus/Plus Query 1 AATCTCACATAGCAATCTTTAATCAGTGTGTAACATTAGGGAGGACTTGAAAGAGCCACCACAT 64 |||||||||||||||||||||||||||||||||||||||||||||||||||||||||||||||| Sbjct 29663 AATCTCACATAGCAATCTTTAATCAGTGTGTAACATTAGGGAGGACTTGAAAGAGCCACCACAT 29726
3	HLA-DR	NS500446:774:HJYLCBGXH:3:21608:13162:8264	GGCGTCAAGCTTCGTA_8	29757	64M	GTGTACAGTGAACAATGCTAGGGAGAGCTGCCTATATGGAAGAGCCCTAATGTGTAAAATTAAT	Strand=Plus/Plus Query 1 GTGTACAGTGAACAATGCTAGGGAGAGCTGCCTATATGGAAGAGCCCTAATGTGTAAAATTAAT 64 |||||||||||||||||||||||||||||||||||||||||||||||||||||||||||||||| Sbjct 29757 GTGTACAGTGAACAATGCTAGGGAGAGCTGCCTATATGGAAGAGCCCTAATGTGTAAAATTAAT 29820
3	HLA-DR	NS500446:774:HJYLCBGXH:3:11407:16926:7337	TATCTTGTCGTAACCA_8	29664	28S36M	GCAGTGGTATCAACGCAGAGTACATGGGATCTCACATAGCAATCTTTAATCAGTGTGTAACATT	Strand=Plus/Plus Query 29 ATCTCACATAGCAATCTTTAATCAGTGTGTAACATT 64 |||||||||||||||||||||||||||||||||||| Sbjct 29664 ATCTCACATAGCAATCTTTAATCAGTGTGTAACATT 29699
3	HLA-DR	NS500446:774:HJYLCBGXH:1:13306:2620:10247	TATCTTGTCGTAACCA_8	29654	64M	GTTAACTTTAATCTCACATAGCAATCTTTAATCAGTGTGTAACATTAGGGAGGACTTGAAAGAG	Strand=Plus/Plus Query 1 GTTAACTTTAATCTCACATAGCAATCTTTAATCAGTGTGTAACATTAGGGAGGACTTGAAAGAG 64 |||||||||||||||||||||||||||||||||||||||||||||||||||||||||||||||| Sbjct 29654 GTTAACTTTAATCTCACATAGCAATCTTTAATCAGTGTGTAACATTAGGGAGGACTTGAAAGAG 29717
