# Supplementary material for: SARS-CoV2 infection in whole lung primarily targets macrophages that display subset-specific responses
Source: Cell Mol Life Sci. 2024 Aug 15;81(1):351. doi: 10.1007/s00018-024-05322-z (PMC11335275; doi:10.1007/s00018-024-05322-z)
Supplement: Supplementary file 12 — Supplementary file12 (XLSX 15 KB) [file 18_2024_5322_MOESM12_ESM.xlsx]

## Sheet: Feuil1
Additional file 12_COV2pos_Before_Filtration. SARS-CoV-2 reads in the scRNA-seq data before the filtration on the percent mitchondrial genes (percent.mt) and on the number of genes per cell (nFeature_RNA)
cell_name	orig.ident	nCount_RNA	nFeature_RNA	percent of mitochondrial genes	donor	time	predicted.ann_finest_level.score (AZIMUTH)	predicted.ann_finest_level (AZIMUTH)
AGGACTTAGGTGAGCT_8	Donor3_MHC2_INF	34	32	2.94118	Donor3	T10H	0.232064	AT1
TCAGTCCGTTGCTTGA_8	Donor3_MHC2_INF	44	40	4.54545	Donor3	T10H	0.270197	AT1
GTAGAAAAGGACAAGA_8	Donor3_MHC2_INF	46	41	6.52174	Donor3	T10H	0.274604	AT2
GGGTTTATCGTCTCAC_8	Donor3_MHC2_INF	48	43	4.16667	Donor3	T10H	0.221032	AT1
TTCCTAAGTACCCGCA_8	Donor3_MHC2_INF	50	45	8	Donor3	T10H	0.238616	AT1
GTCACTCCACAGTCGC_8	Donor3_MHC2_INF	54	47	1.85185	Donor3	T10H	0.488866	AT2
CGGGCATCAATTCTCT_8	Donor3_MHC2_INF	79	49	36.7089	Donor3	T10H	0.449503	AT2
TCTTCCTTCGATGCAT_8	Donor3_MHC2_INF	57	50	5.26316	Donor3	T10H	0.240757	AT1
GACTTCCGTACAGCGA_8	Donor3_MHC2_INF	67	55	2.98507	Donor3	T10H	0.244812	AT1
TCAATTCAGCCTCTTC_8	Donor3_MHC2_INF	76	61	18.4211	Donor3	T10H	0.245274	AT1
TCCGATCGTACTAACC_6	Donor3_full_lung_INF	577	100	79.5494	Donor3	T10H	0.22152	Multiciliated (non-nasal)
AGAAATGTCTGCTTAT_4	Donor2_MHC2_INF	175	137	3.42857	Donor2	T10H	0.600735	Alveolar macrophages
TGCGATAAGCAATTCC_2	Donor2_full_lung_INF	192	144	3.125	Donor2	T10H	0.606998	Alveolar macrophages
GTATTTCGTCGCACAC_6	Donor3_full_lung_INF	688	169	58.5756	Donor3	T10H	0.142776	Multiciliated (non-nasal)
CGGCAGTCACACACGC_2	Donor2_full_lung_INF	235	176	4.25532	Donor2	T10H	0.548837	Alveolar macrophages
TGACCCTGTGACCTGC_2	Donor2_full_lung_INF	272	200	0.367647	Donor2	T10H	0.743576	Alveolar macrophages
GCTGCAGGTTCTTGTT_2	Donor2_full_lung_INF	412	228	3.8835	Donor2	T10H	0.656022	Alveolar macrophages
AAAGAACCAAAGCAAT_2	Donor2_full_lung_INF	3109	329	82.6311	Donor2	T10H	0.686015	Alveolar macrophages
AGCTCAAGTAAGCTCT_2	Donor2_full_lung_INF	588	365	6.63265	Donor2	T10H	0.466302	Monocyte-derived MœÜ
GAATCGTGTTTCGCTC_2	Donor2_full_lung_INF	781	418	15.2369	Donor2	T10H	0.586575	CD4 T cells
TCAATCTGTCAAGCCC_2	Donor2_full_lung_INF	3823	422	73.0578	Donor2	T10H	0.730406	Alveolar macrophages
TTACGTTTCCTTACCG_2	Donor2_full_lung_INF	3047	1280	2.49426	Donor2	T10H	0.593082	Monocyte-derived MœÜ
CGTAATGCACCTCTGT_2	Donor2_full_lung_INF	11604	1537	29.1537	Donor2	T10H	0.996949	Alveolar macrophages
TAGTGCACAAACCGGA_2	Donor2_full_lung_INF	11704	2584	14.3968	Donor2	T10H	0.754496	Alveolar macrophages
CGGGTGTGTTAGTTCG_8	Donor3_MHC2_INF	9963	2746	7.94941	Donor3	T10H	1	Alveolar macrophages
CAGCAGCTCTACGCGG_6	Donor3_full_lung_INF	9538	3014	3.75341	Donor3	T10H	0.519063	Interstitial MœÜ perivascular
GGTGTCGAGCTCCCTT_2	Donor2_full_lung_INF	22283	3493	5.72634	Donor2	T10H	0.531313	Alveolar macrophages
AGCCAGCAGTTTCAGC_6	Donor3_full_lung_INF	13447	3683	4.0232	Donor3	T10H	0.841014	Monocyte-derived MœÜ
CCGGGTATCCTATTGT_2	Donor2_full_lung_INF	18676	3690	4.65303	Donor2	T10H	0.991795	Monocyte-derived MœÜ
CTGTGGGGTAAGGCTG_2	Donor2_full_lung_INF	22207	3772	8.7585	Donor2	T10H	0.927401	Alveolar macrophages
AACGTCAAGGAATTAC_2	Donor2_full_lung_INF	23373	3826	5.03572	Donor2	T10H	0.921602	Monocyte-derived MœÜ
CTGCTCATCCGACAGC_2	Donor2_full_lung_INF	19959	3853	3.41199	Donor2	T10H	0.707847	Monocyte-derived MœÜ
GAGCCTGAGCAAACAT_2	Donor2_full_lung_INF	21292	3931	5.35882	Donor2	T10H	0.954068	Alveolar macrophages
GGCGTCAAGCTTCGTA_8	Donor3_MHC2_INF	20057	4098	2.99147	Donor3	T10H	0.953884	Alveolar macrophages
GTGAGTTAGGCGAACT_6	Donor3_full_lung_INF	23530	4508	3.63791	Donor3	T10H	0.864315	Alveolar macrophages
GGCTTTCAGTCACGCC_2	Donor2_full_lung_INF	33238	4784	3.25531	Donor2	T10H	0.853679	Alveolar macrophages
GCAGTTACAACCGACC_2	Donor2_full_lung_INF	30865	4792	8.42054	Donor2	T10H	0.972598	Alveolar macrophages
TGAATCGGTGGATACG_2	Donor2_full_lung_INF	39932	4833	5.09366	Donor2	T10H	0.854963	Alveolar macrophages
TCGACGGGTCTCCCTA_2	Donor2_full_lung_INF	44255	4937	3.1906	Donor2	T10H	0.96363	Monocyte-derived MœÜ
TATCTTGTCGTAACCA_8	Donor3_MHC2_INF	27704	5026	4.73217	Donor3	T10H	0.97544	Alveolar macrophages
AACAGGGTCTACTGCC_2	Donor2_full_lung_INF	37715	5063	3.43365	Donor2	T10H	0.699148	Alveolar macrophages
TACGTCCTCTTAGGAC_2	Donor2_full_lung_INF	51369	5124	4.86286	Donor2	T10H	0.867003	Alveolar macrophages
GATCAGTCACTGGCCA_4	Donor2_MHC2_INF	42301	5287	1.28839	Donor2	T10H	0.937317	Monocyte-derived MœÜ
TTTGATCTCGTTGTAG_2	Donor2_full_lung_INF	49452	5301	5.13629	Donor2	T10H	0.737861	Alveolar macrophages
ATCCATTGTGAGACCA_2	Donor2_full_lung_INF	49010	5895	9.29198	Donor2	T10H	0.535493	Monocyte-derived MœÜ
GGATCTACAATACCTG_8	Donor3_MHC2_INF	41316	6479	4.73182	Donor3	T10H	0.896929	Alveolar macrophages
CTCAATTCACACCAGC_2	Donor2_full_lung_INF	58996	6590	7.46491	Donor2	T10H	0.943627	Alveolar macrophages
GTTACAGCATGGGCAA_2	Donor2_full_lung_INF	59601	6718	4.84556	Donor2	T10H	0.961246	Alveolar macrophages
CCGGTAGAGGAGGGTG_4	Donor2_MHC2_INF	118634	7451	0.709746	Donor2	T10H	0.827082	Alveolar macrophages
