# Supplementary material for: SARS-CoV2 infection in whole lung primarily targets macrophages that display subset-specific responses
Source: Cell Mol Life Sci. 2024 Aug 15;81(1):351. doi: 10.1007/s00018-024-05322-z (PMC11335275; doi:10.1007/s00018-024-05322-z)
Supplement: Supplementary file 16 — Supplementary file16 (XLSX 21 KB) [file 18_2024_5322_MOESM16_ESM.xlsx]

## Sheet: Fold Changes
Additional file 16. Cytokine and chemokine expression induced by SARS-COV-2 stimulation in the different monocyte/macrophage subsets (AMs, MoMacs, cMos, ncMos), means ± sd (Tab Fold changes). The levels of cytokine concentrations were measured with a 12-plex Luminex kit. Ratios between cytokine levels of wells cultured for 24 h with virus (Wuhan or D614G strain) at 0.1 and 0.001 MOI versus plain …
		CCL3-AMs	CCL3-MoMacs	CCL3-cMos	CCL3-ncMos	CCL2-AMs	CCL2-MoMacs	CCL2-cMos	CCL2-ncMos	CXCL8-AMs	CXCL8-MoMacs	CXCL8-cMos	CXCL8-ncMos	TNF-AMs	TNF-MoMacs	TNF-cMos	TNF-ncMos	IL6-AMs	IL6-MoMacs	IL6-cMos	IL6-ncMos	IL10-AMs	IL10-MoMacs	IL10-cMos	IL10-ncMos	IL1B-AMs	IL1B-MoMacs	IL1B-cMos	IL1B-ncMos	CCL4-AMs	CCL4-MoMacs	CCL4-cMos	CCL4-ncMos	IL1RA-AMs	IL1RA-MoMacs	IL1RA-cMos	IL1RA-ncMos	IL18-AMs	IL18-MoMacs	IL18-cMos	IL18-ncMos
Wuhan 0.001	Mean	2.88576	1.31797	1.64156	1.20371	2.5764	1.5116	1.31245	1.37142	5.32821	1.97501	2.33544	1.30229	1.43255	2.97689	5.32238	1.11803	1.7942	4.27201	4.19298	1.38374	1.1657	3.17368	2.39822	1.25055	1.27403	1.23175	1.32769	1.37727	2.17285	2.0375	2.45502	1.20573	4.59799	1.42795	1.69429	1.46853	2.46328	1.68075	3.38791	1.13529
	sd	2.60449	0.86848	1.93185	0.252824	2.50754	0.490498	0.531688	0.690311	8.69502	2.2039	2.07258	0.596417	0.632091	2.52501	3.33368	0.234842	0.931547	2.99604	1.32091	0.801688	0.316177	3.2122	1.05066	0.391208	0.363433	0.256503	0.461643	1.10944	2.09967	1.27148	1.16161	0.310824	8.69539	0.157195	1.01286	1.06756	3.12532	1.05012	5.52311	0.492752
Wuhan 0.1	Mean	8.40324	1.0404	0.85418	1.21716	3.7684	1.91403	1.00877	3.05467	7.2595	4.03445	1.48035	3.08736	9.1249	14.5085	37.6077	1.54401	18.9017	29.3407	42.7747	17.6297	5.45491	18.5709	19.6056	1.80688	2.73374	12.4658	9.38718	1.07029	5.08548	3.70155	4.99898	1.35026	3.83973	1.74459	2.26591	1.80602	3.85773	1.61724	3.53957	1.33537
	sd	4.82145	0.823829	0.69222	0.312934	2.49494	1.08781	0.571538	1.30924	9.37783	4.79763	1.96297	1.69032	7.22562	10.0212	29.035	0.926176	20.4202	22.9115	44.0105	13.0393	4.31912	14.4381	21.6024	1.76125	1.64665	10.0737	7.00487	0.198174	5.88412	1.79967	5.32183	0.630138	6.77084	0.664923	1.1441	1.13767	4.15626	0.736327	6.69078	0.66269
D614G 0.001	Mean	1.15616	0.881014	0.833439	0.944112	1.65104	1.02651	0.963075	0.996053	2.37513	1.03051	0.761583	0.876113	0.968783	1.27791	1.02157	1.01533	1.15368	1.54809	1.01933	1.51279	1.06554	1.26719	1.02093	1.12953	1.063	1.29102	1.04048	1.04214	1.23542	1.12938	0.88291	1.05218	3.82254	1.19702	1.06268	1.44224	1.03821	1.37012	1.38765	1.16771
	sd	0.334323	0.417289	0.20912	0.0913736	1.11323	0.316375	0.168251	0.254942	3.48567	0.232477	0.43286	0.240231	0.261995	0.270298	0.323352	0.166025	0.709106	0.694947	0.503615	0.755256	0.415305	0.344219	0.18734	0.249869	0.233049	0.501559	0.461757	0.238288	0.926986	0.355583	0.182399	0.392132	7.02521	0.43333	0.503485	1.12217	0.258979	0.656369	1.00371	0.341138
Wuhan 0.1	Mean	1.33636	1.09879	1.15726	1.02831	4.98002	1.53589	0.834889	17.2069	2.50593	1.06367	1.09178	1.02334	0.90011	1.0973	1.37245	1.0431	26.4784	13.0916	7.23034	100.565	1.13427	1.00631	1.48859	0.949301	1.14529	1.07795	1.49111	1.08528	1.33764	1.02189	0.878052	1.02348	5.26841	1.2911	1.38735	2.29217	1.51506	1.39322	2.6842	0.989109
	sd	0.782775	0.126562	0.505752	0.120352	3.38456	0.751953	0.172918	10.1108	3.68186	0.174962	0.553243	0.375894	0.267823	0.227502	0.699839	0.0892059	30.6366	15.0428	10.8631	73.1123	0.138103	0.277454	1.4047	0.149941	0.276674	0.330155	1.69486	0.203332	0.996533	0.207955	0.294831	0.182194	9.30572	0.423784	0.723155	1.63381	1.46408	1.0619	4.22477	0.296634

## Sheet: Net production
Additional file 16. Cytokine and chemokine expression induced by SARS-COV-2 stimulation in the different monocyte/macrophage subsets (AMs, MoMacs, cMos, ncMos), means ± sd (Tab net production). The levels of cytokine concentrations were measured with a 12-plex Luminex kit. Differences between cytokine levels of wells cultured for 24 h with virus (Wuhan or D614G strain) at 0.1 and 0.001 MOI versus…
		CCL3-AMs	CCL3-MoMacs	CCL3-cMos	CCL3-ncMos	CCL2-AMs	CCL2-MoMacs	CCL2-cMos	CCL2-ncMos	CXCL8-AMs	CXCL8-MoMacs	CXCL8-cMos	CXCL8-ncMos	TNF-AMs	TNF-MoMacs	TNF-cMos	TNF-ncMos	IL6-AMs	IL6-MoMacs	IL6-cMos	IL6-ncMos	IL10-AMs	IL10-MoMacs	IL10-cMos	IL10-ncMos	IL1B-AMs	IL1B-MoMacs	IL1B-cMos	IL1B-ncMos	CCL4-AMs	CCL4-MoMacs	CCL4-cMos	CCL4-ncMos	IL1RA-AMs	IL1RA-MoMacs	IL1RA-cMos	IL1RA-ncMos	IL18-AMs	IL18-MoMacs	IL18-cMos	IL18-ncMos
Wuhan 0.001	Mean	9.62333	10.7057	13.3086	4.59286	81.4883	114.496	133.556	12.3729	1789.74	2678.36	2367.35	37.2614	2.90667	24.4929	30.78	1.68571	11.57	110.647	603.98	1.89714	0.851667	12.5429	4.27429	1	1	1.17286	1.93143	1.16	34.1533	170.813	593.439	47.2729	186.575	550.803	1120.25	21.4029	6.815	18.1971	15.7923	1.99857
	sd	6.35893	13.1499	23.6182	3.96464	108.474	74.8519	141.211	21.2033	2310.87	5878.98	2862.65	56.762	3.26569	18.2298	31.1572	1.22974	9.26836	91.4836	713.068	1.36799	0.363341	19.0483	6.04177	0	0	0.332501	1.58249	0.42332	26.6473	151.009	469.063	55.3654	233.74	499.504	1378.84	30.8379	11.8922	20.3272	18.6938	2.64197
Wuhan 0.1	Mean	41.5271	8.02143	2.89571	7.35714	116.436	207.873	92.9143	19.9929	2565.89	7092.21	722.087	166.97	52.5043	220.744	295.511	3.61	271.823	1471.88	2523.44	38.1643	2.41429	89.6157	65.28	1.11143	1.69571	28.45	48.3029	1	153.319	636.941	3386.76	45.4486	265.02	1125.96	5842.42	22.2957	13.8886	16.9157	13.0066	2.77143
	sd	12.2176	10.1596	5.01559	15.2503	104.851	173.917	115.933	23.1342	1844.48	8510.37	1255.36	338.077	40.5508	175.46	286.995	5.10672	178.237	1555.06	2374.06	19.7119	2.37216	70.2436	104.341	0.294812	1.02321	32.2065	66.8961	0	104.959	519.159	7022.35	69.1888	226.662	1496.16	7746.34	37.9984	14.886	12.7969	23.0581	3.87716
D614G 0.001	Mean	1.17571	3.01	1.33714	1.17714	30.2114	21.28	16.6329	2.05286	233.566	1176.31	1781.35	1.27571	1.10571	6.16571	1.97857	1.05286	4.73571	42.4857	44.1443	1.92	1	2.78429	1.28571	1	1	1.37857	1.74143	1	7.03143	96.35	21.0057	4.60143	116.824	412.184	668.631	13.6714	1.54257	12.5757	6.77086	1.81286
	sd	0.384008	2.84272	0.891996	0.468676	49.4288	24.5616	15.843	2.53906	375.994	1462.36	4542.71	0.729471	0.180542	4.9977	2.18019	0.139847	5.41393	61.1616	75.8785	1.34838	0	3.2967	0.755929	0	0	0.845979	1.90062	0	11.2103	127.237	45.266	7.55347	202.887	490.448	1282.17	21.4793	0.92845	10.7932	5.89507	1.47145
Wuhan 0.1	Mean	2.38714	2.52714	5.67167	1.28571	140.687	94.42	3.66333	75.1071	507.621	257.976	267.575	3.96143	1.15286	2.45429	2.94167	1	288.191	345.119	427.537	232.583	1	1.31	5.81667	1	1	1.14429	2.87167	0.857143	10.6843	27.3043	32.5117	10.0786	267.407	463.194	789.437	41.38	3.62686	17.3657	9.381	1.29857
	sd	1.6355	1.97707	7.55238	0.755929	90.6763	87.1509	6.52381	27.8358	766.615	407.632	432.141	3.72645	0.391353	1.86542	2.37755	0	68.4567	48.7318	449.218	113.334	0	0.536004	11.7984	0	0	0.381744	4.58463	0.377964	12.9924	55.0105	64.2532	14.4158	254.085	733.319	974.305	58.1636	5.89951	25.9084	14.9736	0.789946
